# Supplementary material for: Proteomic and metabolomic approach to rationalize the differential mosquito larvicidal toxicity in Bacillus sp. isolated from the mid‐gut of Culex quinquefasciatus mosquito larvae
Source: Anal Sci Adv. 2020 Oct 12;2(11-12):505–14. doi: 10.1002/ansa.202000081 (PMC10989537; doi:10.1002/ansa.202000081)
Supplement: Supplementary file 6 — Supporting Information [file ANSA-2-505-s005.xlsx]

## Sheet: B. paramycoides
Show/Hide	Cpd	File	ID Source	Name	Formula	Saturated	RT	m/z	Mass	Score	Score (Lib)	Score (DB)	Score (MFG)	RT Diff (Tgt)	Diff (Tgt, ppm)	Diff (DB, ppm)	Diff (MFG, ppm)	Polarity	Ions	Height	Area	Vol	Hits (DB)	Algorithm	Library	Uncertainty	Significance	Quality Score	FIs Conf.	FIs Conf. %	FIs Eval.	Source	Flag Severity (Tgt)
TRUE	2	180521-CBS-S4-Me-Pos-00.d	DBSearch	Betaine	C5 H12 N O2		0.56	118.086	118.087	99.92		99.92				-0.45		Positive	4	183996		1326410	2	Find by Molecular Feature				100
	Best	ID Source	Name	Formula	Score	Score (RT)	RT Diff	Diff (ppm)	Score (Lib)	Score (DB)	Score (MFG)	Num Spectra	Notes	RT (Tgt)	RT (DB)	Precursor (Acq)	Find by MRM Product Ion	Species	m/z	Library
	TRUE	DBSearch	Betaine	C5 H12 N O2	99.92			-0.45		99.92		0	Group A 07/27/04					M+	118.0863
		m/z	Species	Ion Formula	Score (MFG)	Score (MFG, MS/MS)	Score (MS)	Score (mass)	Score (iso. abund)	Score (iso. spacing)	Height
		118.086	M+				99.92	99.96	99.86	99.92	183996
			m/z	m/z (Calc)	Diff (ppm)	Height	Height (Calc)	Height %	Height % (Calc)	Height Sum% (Calc)	Height Sum %
			118.086	118.086	-0.39	183996	183470	100	100	93.9	94.1
TRUE	60	180521-CBS-S4-Me-Pos-00.d	DBSearch	2-methyl lauric acid	C13 H26 O2		8.4	232.227	214.193	99.92		99.92				0.4		Positive	3	112555		454317	2	Find by Molecular Feature				100
	Best	ID Source	Name	Formula	Score	Score (RT)	RT Diff	Diff (ppm)	Score (Lib)	Score (DB)	Score (MFG)	Num Spectra	Notes	RT (Tgt)	RT (DB)	Precursor (Acq)	Find by MRM Product Ion	Species	m/z	Library
	TRUE	DBSearch	2-methyl lauric acid	C13 H26 O2	99.92			0.4		99.92		0	IUPAC Name: 2-methyldodecanoic acid http://lipidmaps.org/data/get_lm_lipids_dbgif.php?LM_ID=LMFA01020061					(M+NH4)+	232.2270
		m/z	Species	Ion Formula	Score (MFG)	Score (MFG, MS/MS)	Score (MS)	Score (mass)	Score (iso. abund)	Score (iso. spacing)	Height
		232.227	(M+NH4)+				99.92	99.93	99.85	100	112895
			m/z	m/z (Calc)	Diff (ppm)	Height	Height (Calc)	Height %	Height % (Calc)	Height Sum% (Calc)	Height Sum %
			232.227	232.227	0.37	112555	112895	100	100	86	85.7
TRUE	412	180521-CBS-S4-Me-Pos-00.d	DBSearch	Lactone of PGF-MUM	C16 H24 O5		15.59	301.141	296.162	99.85		99.85				0.23		Positive	8	22603		186936	2	Find by Molecular Feature				100
	Best	ID Source	Name	Formula	Score	Score (RT)	RT Diff	Diff (ppm)	Score (Lib)	Score (DB)	Score (MFG)	Num Spectra	Notes	RT (Tgt)	RT (DB)	Precursor (Acq)	Find by MRM Product Ion	Species	m/z	Library
	TRUE	DBSearch	Lactone of PGF-MUM	C16 H24 O5	99.85			0.23		99.85		0	naturally occurring prostaglandin. Used in the 2nd trimester of pregnancy to induce abortion. and is used for medical treatment of tubal pregnancy and induction of labor at term. metabolite of Dinoprost (prostagland F2a) drug Dollery, Colin Thera					(M+Na)+[-H2O]	301.1410
		m/z	Species	Ion Formula	Score (MFG)	Score (MFG, MS/MS)	Score (MS)	Score (mass)	Score (iso. abund)	Score (iso. spacing)	Height
		301.141	(M+Na)+[-H2O]				99.85	99.97	99.85	99.62	22602.9
			m/z	m/z (Calc)	Diff (ppm)	Height	Height (Calc)	Height %	Height % (Calc)	Height Sum% (Calc)	Height Sum %
			301.141	301.141	0.11	22602.9	22542.2	100	100	83.3	83.6
TRUE	156	180521-CBS-S4-Me-Pos-00.d	DBSearch	Cuscohygrine	C13 H24 N2 O		10.91	225.196	224.189	99.83		99.83				-0.44		Positive	8	154255		1092862	2	Find by Molecular Feature				100
	Best	ID Source	Name	Formula	Score	Score (RT)	RT Diff	Diff (ppm)	Score (Lib)	Score (DB)	Score (MFG)	Num Spectra	Notes	RT (Tgt)	RT (DB)	Precursor (Acq)	Find by MRM Product Ion	Species	m/z	Library
	TRUE	DBSearch	Cuscohygrine	C13 H24 N2 O	99.83			-0.44		99.83		0	Endogenous Metabolite http://dbk.ch.umist.ac.uk/ExactMasses.htm					(M+H)+	225.1962
		m/z	Species	Ion Formula	Score (MFG)	Score (MFG, MS/MS)	Score (MS)	Score (mass)	Score (iso. abund)	Score (iso. spacing)	Height
		225.196	(M+H)+				99.83	99.91	99.76	99.76	154255
			m/z	m/z (Calc)	Diff (ppm)	Height	Height (Calc)	Height %	Height % (Calc)	Height Sum% (Calc)	Height Sum %
			225.196	225.196	-0.35	154255	154040	100	100	85.9	86
TRUE	225	180521-CBS-S4-Me-Pos-00.d	DBSearch	N,N-dimethylsphing-4-enine	C20 H41 N O2		12.1	328.321	327.314	99.83		99.83				-0.39		Positive	3	33046		153561	2	Find by Molecular Feature				99.1
	Best	ID Source	Name	Formula	Score	Score (RT)	RT Diff	Diff (ppm)	Score (Lib)	Score (DB)	Score (MFG)	Num Spectra	Notes	RT (Tgt)	RT (DB)	Precursor (Acq)	Find by MRM Product Ion	Species	m/z	Library
	TRUE	DBSearch	N,N-dimethylsphing-4-enine	C20 H41 N O2	99.83			-0.39		99.83		0						(M+H)+	328.3211
		m/z	Species	Ion Formula	Score (MFG)	Score (MFG, MS/MS)	Score (MS)	Score (mass)	Score (iso. abund)	Score (iso. spacing)	Height
		328.321	(M+H)+				99.83	99.89	99.84	99.7	33149.5
			m/z	m/z (Calc)	Diff (ppm)	Height	Height (Calc)	Height %	Height % (Calc)	Height Sum% (Calc)	Height Sum %
			328.321	328.321	-0.35	33046	33149.5	100	100	79.7	79.5
TRUE	40	180521-CBS-S4-Me-Pos-00.d	DBSearch	11-hydroxy palmitic acid	C16 H32 O3		7.6	290.269	272.235	99.82		99.82				-0.51		Positive	3	42890		218644	2	Find by Molecular Feature				100
	Best	ID Source	Name	Formula	Score	Score (RT)	RT Diff	Diff (ppm)	Score (Lib)	Score (DB)	Score (MFG)	Num Spectra	Notes	RT (Tgt)	RT (DB)	Precursor (Acq)	Find by MRM Product Ion	Species	m/z	Library
	TRUE	DBSearch	11-hydroxy palmitic acid	C16 H32 O3	99.82			-0.51		99.82		0						(M+NH4)+	290.2691
		m/z	Species	Ion Formula	Score (MFG)	Score (MFG, MS/MS)	Score (MS)	Score (mass)	Score (iso. abund)	Score (iso. spacing)	Height
		290.269	(M+NH4)+				99.82	99.85	99.95	99.63	42889.8
			m/z	m/z (Calc)	Diff (ppm)	Height	Height (Calc)	Height %	Height % (Calc)	Height Sum% (Calc)	Height Sum %
			290.269	290.269	-0.38	42889.8	42849	100	100	83.1	83.2
TRUE	111	180521-CBS-S4-Me-Pos-00.d	DBSearch	1-hexadecanoyl-sn-glycerol	C19 H38 O4		10.07	348.311	330.277	99.82		99.82				-0.32		Positive	3	20472		96606	2	Find by Molecular Feature				100
	Best	ID Source	Name	Formula	Score	Score (RT)	RT Diff	Diff (ppm)	Score (Lib)	Score (DB)	Score (MFG)	Num Spectra	Notes	RT (Tgt)	RT (DB)	Precursor (Acq)	Find by MRM Product Ion	Species	m/z	Library
	TRUE	DBSearch	1-hexadecanoyl-sn-glycerol	C19 H38 O4	99.82			-0.32		99.82		0	MG(16:0/0:0/0:0) http://www.lipidmaps.org/data/get_lm_lipids_dbgif.php?LM_ID=LMGL01010009&NAME=MG(16:0/0:0/0:0)					(M+NH4)+	348.3110
		m/z	Species	Ion Formula	Score (MFG)	Score (MFG, MS/MS)	Score (MS)	Score (mass)	Score (iso. abund)	Score (iso. spacing)	Height
		348.311	(M+NH4)+				99.82	99.93	99.74	99.69	20471.5
			m/z	m/z (Calc)	Diff (ppm)	Height	Height (Calc)	Height %	Height % (Calc)	Height Sum% (Calc)	Height Sum %
			348.311	348.311	-0.44	20471.5	20470.6	100	100	80.3	80.3
TRUE	367	180521-CBS-S4-Me-Pos-00.d	DBSearch	Phytol	C20 H40 O		14.51	314.342	296.308	99.81		99.81				0.36		Positive	3	61277		437485	2	Find by Molecular Feature				100
	Best	ID Source	Name	Formula	Score	Score (RT)	RT Diff	Diff (ppm)	Score (Lib)	Score (DB)	Score (MFG)	Num Spectra	Notes	RT (Tgt)	RT (DB)	Precursor (Acq)	Find by MRM Product Ion	Species	m/z	Library
	TRUE	DBSearch	Phytol	C20 H40 O	99.81			0.36		99.81		0	Group A 07/27/04					(M+NH4)+	314.3416
		m/z	Species	Ion Formula	Score (MFG)	Score (MFG, MS/MS)	Score (MS)	Score (mass)	Score (iso. abund)	Score (iso. spacing)	Height
		314.342	(M+NH4)+				99.81	99.91	99.67	99.79	61560
			m/z	m/z (Calc)	Diff (ppm)	Height	Height (Calc)	Height %	Height % (Calc)	Height Sum% (Calc)	Height Sum %
			314.342	314.342	0.32	61277.3	61560	100	100	79.9	79.5
TRUE	477	180521-CBS-S4-Me-Pos-00.d	DBSearch	1-hexadecanoyl-sn-glycerol	C19 H38 O4		17.95	313.274	330.277	99.81		99.81				0.62		Positive	8	26905		311968	2	Find by Molecular Feature				100
	Best	ID Source	Name	Formula	Score	Score (RT)	RT Diff	Diff (ppm)	Score (Lib)	Score (DB)	Score (MFG)	Num Spectra	Notes	RT (Tgt)	RT (DB)	Precursor (Acq)	Find by MRM Product Ion	Species	m/z	Library
	TRUE	DBSearch	1-hexadecanoyl-sn-glycerol	C19 H38 O4	99.81			0.62		99.81		0	MG(16:0/0:0/0:0) http://www.lipidmaps.org/data/get_lm_lipids_dbgif.php?LM_ID=LMGL01010009&NAME=MG(16:0/0:0/0:0)					(M+H)+[-H2O]	313.2735
		m/z	Species	Ion Formula	Score (MFG)	Score (MFG, MS/MS)	Score (MS)	Score (mass)	Score (iso. abund)	Score (iso. spacing)	Height
		313.274	(M+H)+[-H2O]				99.81	99.72	99.9	99.89	26904.6
			m/z	m/z (Calc)	Diff (ppm)	Height	Height (Calc)	Height %	Height % (Calc)	Height Sum% (Calc)	Height Sum %
			313.274	313.274	0.74	26904.6	26871.4	100	100	80.8	80.9
TRUE	28	180521-CBS-S4-Me-Pos-00.d	DBSearch	Idebenone Metabolite (Benzenehexanoic acid, 2,5-dihydroxy-3,4-dimethoxy-6-methyl-)	C15 H22 O6		7.3	321.131	298.142	99.77		99.77				-0.19		Positive	16	98027		852935	1	Find by Molecular Feature				100
	Best	ID Source	Name	Formula	Score	Score (RT)	RT Diff	Diff (ppm)	Score (Lib)	Score (DB)	Score (MFG)	Num Spectra	Notes	RT (Tgt)	RT (DB)	Precursor (Acq)	Find by MRM Product Ion	Species	m/z	Library
	TRUE	DBSearch	Idebenone Metabolite (Benzenehexanoic acid, 2,5-dihydroxy-3,4-dimethoxy-6-methyl-)	C15 H22 O6	99.77			-0.19		99.77		0	Treatment of mental symptoms associated with old age and cerebrovascular disease. Metabolite of Idebenone Dollery, Colin Therapeutic Drugs, 2nd Ed. 1999 p. I10					(M+Na)+	321.1310
		m/z	Species	Ion Formula	Score (MFG)	Score (MFG, MS/MS)	Score (MS)	Score (mass)	Score (iso. abund)	Score (iso. spacing)	Height
		321.131	(M+Na)+				99.77	99.98	99.75	99.4	98781.1
			m/z	m/z (Calc)	Diff (ppm)	Height	Height (Calc)	Height %	Height % (Calc)	Height Sum% (Calc)	Height Sum %
			321.131	321.131	-0.36	98027.3	98781.1	100	100	83.7	83
TRUE	270	180521-CBS-S4-Me-Pos-00.d	DBSearch	ORLISTAT	C29 H53 N O5		13	478.389	495.392	99.77		99.77				0.2		Positive	4	26708		109736	2	Find by Molecular Feature				100
	Best	ID Source	Name	Formula	Score	Score (RT)	RT Diff	Diff (ppm)	Score (Lib)	Score (DB)	Score (MFG)	Num Spectra	Notes	RT (Tgt)	RT (DB)	Precursor (Acq)	Find by MRM Product Ion	Species	m/z	Library
	TRUE	DBSearch	ORLISTAT	C29 H53 N O5	99.77			0.2		99.77		0	synthetic					(M+H)+[-H2O]	478.3891
		m/z	Species	Ion Formula	Score (MFG)	Score (MFG, MS/MS)	Score (MS)	Score (mass)	Score (iso. abund)	Score (iso. spacing)	Height
		478.389	(M+H)+[-H2O]				99.77	99.96	99.8	99.36	26817
			m/z	m/z (Calc)	Diff (ppm)	Height	Height (Calc)	Height %	Height % (Calc)	Height Sum% (Calc)	Height Sum %
			478.389	478.389	-0.11	26707.8	26817	100	100	71.8	71.6
TRUE	109	180521-CBS-S4-Me-Pos-00.d	DBSearch	17-hydroxy-heptadecanoic acid	C17 H34 O3		9.98	304.285	286.251	99.75		99.75				-0.6		Positive	3	111880		462097	2	Find by Molecular Feature				100
	Best	ID Source	Name	Formula	Score	Score (RT)	RT Diff	Diff (ppm)	Score (Lib)	Score (DB)	Score (MFG)	Num Spectra	Notes	RT (Tgt)	RT (DB)	Precursor (Acq)	Find by MRM Product Ion	Species	m/z	Library
	TRUE	DBSearch	17-hydroxy-heptadecanoic acid	C17 H34 O3	99.75			-0.6		99.75		0						(M+NH4)+	304.2848
		m/z	Species	Ion Formula	Score (MFG)	Score (MFG, MS/MS)	Score (MS)	Score (mass)	Score (iso. abund)	Score (iso. spacing)	Height
		304.285	(M+NH4)+				99.75	99.77	99.54	99.95	112689
			m/z	m/z (Calc)	Diff (ppm)	Height	Height (Calc)	Height %	Height % (Calc)	Height Sum% (Calc)	Height Sum %
			304.285	304.285	-0.63	111880	112689	100	100	82.2	81.6
TRUE	472	180521-CBS-S4-Me-Pos-00.d	DBSearch	C16 Sphinganine	C16 H35 N O2		17.82	256.264	273.267	99.75		99.75				-0.34		Positive	3	110311		619533	2	Find by Molecular Feature				100
	Best	ID Source	Name	Formula	Score	Score (RT)	RT Diff	Diff (ppm)	Score (Lib)	Score (DB)	Score (MFG)	Num Spectra	Notes	RT (Tgt)	RT (DB)	Precursor (Acq)	Find by MRM Product Ion	Species	m/z	Library
	TRUE	DBSearch	C16 Sphinganine	C16 H35 N O2	99.75			-0.34		99.75		0						(M+H)+[-H2O]	256.2636
		m/z	Species	Ion Formula	Score (MFG)	Score (MFG, MS/MS)	Score (MS)	Score (mass)	Score (iso. abund)	Score (iso. spacing)	Height
		256.264	(M+H)+[-H2O]				99.75	99.93	99.32	99.89	110311
			m/z	m/z (Calc)	Diff (ppm)	Height	Height (Calc)	Height %	Height % (Calc)	Height Sum% (Calc)	Height Sum %
			256.264	256.264	-0.27	110311	109247	100	100	83.4	84.3
TRUE	413	180521-CBS-S4-Me-Pos-00.d	DBSearch	Terephthalic acid	C8 H6 O4		15.59	149.024	166.027	99.74		99.74				-1.18		Positive	3	128931		863205	2	Find by Molecular Feature				100
	Best	ID Source	Name	Formula	Score	Score (RT)	RT Diff	Diff (ppm)	Score (Lib)	Score (DB)	Score (MFG)	Num Spectra	Notes	RT (Tgt)	RT (DB)	Precursor (Acq)	Find by MRM Product Ion	Species	m/z	Library
	TRUE	DBSearch	Terephthalic acid	C8 H6 O4	99.74			-1.18		99.74		0						(M+H)+[-H2O]	149.0235
		m/z	Species	Ion Formula	Score (MFG)	Score (MFG, MS/MS)	Score (MS)	Score (mass)	Score (iso. abund)	Score (iso. spacing)	Height
		149.024	(M+H)+[-H2O]				99.74	99.56	99.9	99.92	129350
			m/z	m/z (Calc)	Diff (ppm)	Height	Height (Calc)	Height %	Height % (Calc)	Height Sum% (Calc)	Height Sum %
			149.024	149.023	-1.39	128931	129350	100	100	91.1	90.8
TRUE	107	180521-CBS-S4-Me-Pos-00.d	DBSearch	Isopentadecylic acid	C15 H30 O2		9.88	260.259	242.225	99.71		99.71				-0.98		Positive	4	297719		1165148	2	Find by Molecular Feature				100
	Best	ID Source	Name	Formula	Score	Score (RT)	RT Diff	Diff (ppm)	Score (Lib)	Score (DB)	Score (MFG)	Num Spectra	Notes	RT (Tgt)	RT (DB)	Precursor (Acq)	Find by MRM Product Ion	Species	m/z	Library
	TRUE	DBSearch	Isopentadecylic acid	C15 H30 O2	99.71			-0.98		99.71		0	IUPAC Name: 13-methyltetradecanoic acid http://lipidmaps.org/data/get_lm_lipids_dbgif.php?LM_ID=LMFA01020009					(M+NH4)+	260.2586
		m/z	Species	Ion Formula	Score (MFG)	Score (MFG, MS/MS)	Score (MS)	Score (mass)	Score (iso. abund)	Score (iso. spacing)	Height
		260.259	(M+NH4)+				99.71	99.5	99.98	99.83	297719
			m/z	m/z (Calc)	Diff (ppm)	Height	Height (Calc)	Height %	Height % (Calc)	Height Sum% (Calc)	Height Sum %
			260.259	260.258	-0.89	297719	297298	100	100	84.1	84.2
TRUE	190	180521-CBS-S4-Me-Pos-00.d	DBSearch	1-octadecanoyl-rac-glycerol	C21 H42 O4		11.37	376.342	358.309	99.67		99.67				-0.7		Positive	4	55302		371760	2	Find by Molecular Feature				100
	Best	ID Source	Name	Formula	Score	Score (RT)	RT Diff	Diff (ppm)	Score (Lib)	Score (DB)	Score (MFG)	Num Spectra	Notes	RT (Tgt)	RT (DB)	Precursor (Acq)	Find by MRM Product Ion	Species	m/z	Library
	TRUE	DBSearch	1-octadecanoyl-rac-glycerol	C21 H42 O4	99.67			-0.7		99.67		0	LMGL01010003 http://www.lipidmaps.org/data/get_lm_lipids_dbgif.php?LM_ID=LMGL01010003					(M+NH4)+	376.3424
		m/z	Species	Ion Formula	Score (MFG)	Score (MFG, MS/MS)	Score (MS)	Score (mass)	Score (iso. abund)	Score (iso. spacing)	Height
		376.342	(M+NH4)+				99.67	99.6	99.55	99.95	55301.5
			m/z	m/z (Calc)	Diff (ppm)	Height	Height (Calc)	Height %	Height % (Calc)	Height Sum% (Calc)	Height Sum %
			376.342	376.342	-0.72	55301.5	55276.3	100	100	78.3	78.4
TRUE	395	180521-CBS-S4-Me-Pos-00.d	DBSearch	1alpha,25-dihydroxy-2beta-(6-hydroxyhexyl)vitamin D3 / 1alpha,25-dihydroxy-2beta-(6-hydroxyhexyl)cho	C33 H56 O4		15.06	534.452	516.418	99.66		99.66				-0.62		Positive	5	212739		1032465	1	Find by Molecular Feature				100
	Best	ID Source	Name	Formula	Score	Score (RT)	RT Diff	Diff (ppm)	Score (Lib)	Score (DB)	Score (MFG)	Num Spectra	Notes	RT (Tgt)	RT (DB)	Precursor (Acq)	Find by MRM Product Ion	Species	m/z	Library
	TRUE	DBSearch	1alpha,25-dihydroxy-2beta-(6-hydroxyhexyl)vitamin D3 / 1alpha,25-dihydroxy-2beta-(6-hydroxyhexyl)cho	C33 H56 O4	99.66			-0.62		99.66		0						(M+NH4)+	534.4521
		m/z	Species	Ion Formula	Score (MFG)	Score (MFG, MS/MS)	Score (MS)	Score (mass)	Score (iso. abund)	Score (iso. spacing)	Height
		534.452	(M+NH4)+				99.66	99.57	99.89	99.55	212739
			m/z	m/z (Calc)	Diff (ppm)	Height	Height (Calc)	Height %	Height % (Calc)	Height Sum% (Calc)	Height Sum %
			534.452	534.452	-0.76	212739	211762	100	100	68.7	69
TRUE	435	180521-CBS-S4-Me-Pos-00.d	DBSearch	hexacosanal	C26 H52 O		16.39	398.436	380.402	99.65		99.65				-0.56		Positive	4	139338		763422	1	Find by Molecular Feature				100
	Best	ID Source	Name	Formula	Score	Score (RT)	RT Diff	Diff (ppm)	Score (Lib)	Score (DB)	Score (MFG)	Num Spectra	Notes	RT (Tgt)	RT (DB)	Precursor (Acq)	Find by MRM Product Ion	Species	m/z	Library
	TRUE	DBSearch	hexacosanal	C26 H52 O	99.65			-0.56		99.65		0						(M+NH4)+	398.4359
		m/z	Species	Ion Formula	Score (MFG)	Score (MFG, MS/MS)	Score (MS)	Score (mass)	Score (iso. abund)	Score (iso. spacing)	Height
		398.436	(M+NH4)+				99.65	99.74	99.66	99.46	140138
			m/z	m/z (Calc)	Diff (ppm)	Height	Height (Calc)	Height %	Height % (Calc)	Height Sum% (Calc)	Height Sum %
			398.436	398.436	-0.74	139338	140138	100	100	74.7	74.3
TRUE	497	180521-CBS-S4-Me-Pos-00.d	DBSearch	30-hydroxy-triacontanoic acid	C30 H60 O3		18.47	468.477	468.454	99.63		99.63				0.62		Positive	4	29986		204416	2	Find by Molecular Feature				100
	Best	ID Source	Name	Formula	Score	Score (RT)	RT Diff	Diff (ppm)	Score (Lib)	Score (DB)	Score (MFG)	Num Spectra	Notes	RT (Tgt)	RT (DB)	Precursor (Acq)	Find by MRM Product Ion	Species	m/z	Library
	TRUE	DBSearch	30-hydroxy-triacontanoic acid	C30 H60 O3	99.63			0.62		99.63		0						(M+NH4)+[-H2O]	468.4773
		m/z	Species	Ion Formula	Score (MFG)	Score (MFG, MS/MS)	Score (MS)	Score (mass)	Score (iso. abund)	Score (iso. spacing)	Height
		468.477	(M+NH4)+[-H2O]				99.63	99.6	99.86	99.39	30145.5
			m/z	m/z (Calc)	Diff (ppm)	Height	Height (Calc)	Height %	Height % (Calc)	Height Sum% (Calc)	Height Sum %
			468.477	468.478	0.48	29985.9	30145.5	100	100	71.3	71
TRUE	417	180521-CBS-S4-Me-Pos-00.d	DBSearch	2-hydroxy-hexacosanoic acid	C26 H52 O3		15.66	430.425	412.392	99.59		99.59				0.02		Positive	3	26153		131811	2	Find by Molecular Feature				100
	Best	ID Source	Name	Formula	Score	Score (RT)	RT Diff	Diff (ppm)	Score (Lib)	Score (DB)	Score (MFG)	Num Spectra	Notes	RT (Tgt)	RT (DB)	Precursor (Acq)	Find by MRM Product Ion	Species	m/z	Library
	TRUE	DBSearch	2-hydroxy-hexacosanoic acid	C26 H52 O3	99.59			0.02		99.59		0						(M+NH4)+	430.4254
		m/z	Species	Ion Formula	Score (MFG)	Score (MFG, MS/MS)	Score (MS)	Score (mass)	Score (iso. abund)	Score (iso. spacing)	Height
		430.425	(M+NH4)+				99.59	100	98.79	99.74	26439.3
			m/z	m/z (Calc)	Diff (ppm)	Height	Height (Calc)	Height %	Height % (Calc)	Height Sum% (Calc)	Height Sum %
			430.425	430.425	0.07	26153.2	26439.3	100	100	74.6	73.8
TRUE	527	180521-CBS-S4-Me-Pos-00.d	DBSearch	1-octadecanoyl-2-hexadecanoyl-sn-glycerol	C37 H72 O5		19.19	614.572	596.538	99.53		99.53				-0.22		Positive	7	23400		334683	2	Find by Molecular Feature				100
	Best	ID Source	Name	Formula	Score	Score (RT)	RT Diff	Diff (ppm)	Score (Lib)	Score (DB)	Score (MFG)	Num Spectra	Notes	RT (Tgt)	RT (DB)	Precursor (Acq)	Find by MRM Product Ion	Species	m/z	Library
	TRUE	DBSearch	1-octadecanoyl-2-hexadecanoyl-sn-glycerol	C37 H72 O5	99.53			-0.22		99.53		0	LMGL02010003 http://www.lipidmaps.org/data/get_lm_lipids_dbgif.php?LM_ID=LMGL02010003					(M+NH4)+	614.5718
		m/z	Species	Ion Formula	Score (MFG)	Score (MFG, MS/MS)	Score (MS)	Score (mass)	Score (iso. abund)	Score (iso. spacing)	Height
		614.572	(M+NH4)+				99.53	99.94	98.73	99.69	23400.1
			m/z	m/z (Calc)	Diff (ppm)	Height	Height (Calc)	Height %	Height % (Calc)	Height Sum% (Calc)	Height Sum %
			614.572	614.572	-0.06	23400.1	23208.6	100	100	65.6	66.2
TRUE	409	180521-CBS-S4-Me-Pos-00.d	DBSearch	C8-Dihydroceramide	C26 H53 N O3		15.48	428.409	427.402	99.51		99.51				0.84		Positive	4	101074		479984	1	Find by Molecular Feature				100
	Best	ID Source	Name	Formula	Score	Score (RT)	RT Diff	Diff (ppm)	Score (Lib)	Score (DB)	Score (MFG)	Num Spectra	Notes	RT (Tgt)	RT (DB)	Precursor (Acq)	Find by MRM Product Ion	Species	m/z	Library
	TRUE	DBSearch	C8-Dihydroceramide	C26 H53 N O3	99.51			0.84		99.51		0	N-Octanoylsphinganine, D-erythro Inactive and may be used as a negative control for C8 ceramide					(M+H)+	428.4095
		m/z	Species	Ion Formula	Score (MFG)	Score (MFG, MS/MS)	Score (MS)	Score (mass)	Score (iso. abund)	Score (iso. spacing)	Height
		428.409	(M+H)+				99.51	99.33	99.66	99.7	101074
			m/z	m/z (Calc)	Diff (ppm)	Height	Height (Calc)	Height %	Height % (Calc)	Height Sum% (Calc)	Height Sum %
			428.409	428.41	0.74	101074	100228	100	100	74.3	75
TRUE	67	180521-CBS-S4-Me-Pos-00.d	DBSearch	Dihydroceramide C2	C20 H41 N O3		8.63	361.342	343.308	99.5		99.5				1.09		Positive	3	28525		123410	1	Find by Molecular Feature				100

## Sheet: B. australimaris
TRUE	141	180521-CBS-S9-Me-Pos-00.d	DBSearch	2-hydroxy-nonadecanoic acid	C19 H38 O3		11.17	332.316	314.282	99.91		99.91				-0.21		Positive	4	179747		781823	2	Find by Molecular Feature				100
	Best	ID Source	Name	Formula	Score	Score (RT)	RT Diff	Diff (ppm)	Score (Lib)	Score (DB)	Score (MFG)	Num Spectra	Notes	RT (Tgt)	RT (DB)	Precursor (Acq)	Find by MRM Product Ion	Species	m/z	Library
	TRUE	DBSearch	2-hydroxy-nonadecanoic acid	C19 H38 O3	99.91			-0.21		99.91		0						(M+NH4)+	332.3160
		m/z	Species	Ion Formula	Score (MFG)	Score (MFG, MS/MS)	Score (MS)	Score (mass)	Score (iso. abund)	Score (iso. spacing)	Height
		332.316	(M+NH4)+				99.91	99.97	99.77	99.96	179747
			m/z	m/z (Calc)	Diff (ppm)	Height	Height (Calc)	Height %	Height % (Calc)	Height Sum% (Calc)	Height Sum %
			332.316	332.316	-0.27	179747	178995	100	100	80.3	80.6
TRUE	51	180521-CBS-S9-Me-Pos-00.d	DBSearch	15-hydroxy-pentadecanoic acid	C15 H30 O3		8.6	276.253	258.219	99.87		99.87				0.28		Positive	3	66981		260867	2	Find by Molecular Feature				100
	Best	ID Source	Name	Formula	Score	Score (RT)	RT Diff	Diff (ppm)	Score (Lib)	Score (DB)	Score (MFG)	Num Spectra	Notes	RT (Tgt)	RT (DB)	Precursor (Acq)	Find by MRM Product Ion	Species	m/z	Library
	TRUE	DBSearch	15-hydroxy-pentadecanoic acid	C15 H30 O3	99.87			0.28		99.87		0						(M+NH4)+	276.2532
		m/z	Species	Ion Formula	Score (MFG)	Score (MFG, MS/MS)	Score (MS)	Score (mass)	Score (iso. abund)	Score (iso. spacing)	Height
		276.253	(M+NH4)+				99.87	99.96	99.87	99.7	66980.6
			m/z	m/z (Calc)	Diff (ppm)	Height	Height (Calc)	Height %	Height % (Calc)	Height Sum% (Calc)	Height Sum %
			276.253	276.253	0.36	66980.6	66893.5	100	100	84	84.1
TRUE	147	180521-CBS-S9-Me-Pos-00.d	DBSearch	Terephthalic acid	C8 H6 O4		11.33	149.023	166.027	99.85		99.85				-0.29		Positive	3	96006		540702	2	Find by Molecular Feature				100
	Best	ID Source	Name	Formula	Score	Score (RT)	RT Diff	Diff (ppm)	Score (Lib)	Score (DB)	Score (MFG)	Num Spectra	Notes	RT (Tgt)	RT (DB)	Precursor (Acq)	Find by MRM Product Ion	Species	m/z	Library
	TRUE	DBSearch	Terephthalic acid	C8 H6 O4	99.85			-0.29		99.85		0						(M+H)+[-H2O]	149.0234
		m/z	Species	Ion Formula	Score (MFG)	Score (MFG, MS/MS)	Score (MS)	Score (mass)	Score (iso. abund)	Score (iso. spacing)	Height
		149.023	(M+H)+[-H2O]				99.85	99.97	99.92	99.53	96256.5
			m/z	m/z (Calc)	Diff (ppm)	Height	Height (Calc)	Height %	Height % (Calc)	Height Sum% (Calc)	Height Sum %
			149.023	149.023	-0.42	96005.8	96256.5	100	100	91.1	90.9
TRUE	67	180521-CBS-S9-Me-Pos-00.d	DBSearch	3,7-EPOXYCARYOPHYLLAN-6-ONE	C15 H24 O2		9.19	219.174	236.178	99.8		99.8				-0.71		Positive	3	114813		652639	2	Find by Molecular Feature				100
	Best	ID Source	Name	Formula	Score	Score (RT)	RT Diff	Diff (ppm)	Score (Lib)	Score (DB)	Score (MFG)	Num Spectra	Notes	RT (Tgt)	RT (DB)	Precursor (Acq)	Find by MRM Product Ion	Species	m/z	Library
	TRUE	DBSearch	3,7-EPOXYCARYOPHYLLAN-6-ONE	C15 H24 O2	99.8			-0.71		99.8		0	derivative Lippia spp					(M+H)+[-H2O]	219.1745
		m/z	Species	Ion Formula	Score (MFG)	Score (MFG, MS/MS)	Score (MS)	Score (mass)	Score (iso. abund)	Score (iso. spacing)	Height
		219.174	(M+H)+[-H2O]				99.8	99.75	99.77	99.95	115174
			m/z	m/z (Calc)	Diff (ppm)	Height	Height (Calc)	Height %	Height % (Calc)	Height Sum% (Calc)	Height Sum %
			219.174	219.174	-0.72	114813	115174	100	100	84.7	84.5
TRUE	364	180521-CBS-S9-Me-Pos-00.d	DBSearch	1alpha,25-dihydroxy-2beta-(6-hydroxyhexyl)vitamin D3 / 1alpha,25-dihydroxy-2beta-(6-hydroxyhexyl)cho	C33 H56 O4		15.07	534.452	516.418	99.8		99.8				0.03		Positive	5	197467		962241	1	Find by Molecular Feature				100
	Best	ID Source	Name	Formula	Score	Score (RT)	RT Diff	Diff (ppm)	Score (Lib)	Score (DB)	Score (MFG)	Num Spectra	Notes	RT (Tgt)	RT (DB)	Precursor (Acq)	Find by MRM Product Ion	Species	m/z	Library
	TRUE	DBSearch	1alpha,25-dihydroxy-2beta-(6-hydroxyhexyl)vitamin D3 / 1alpha,25-dihydroxy-2beta-(6-hydroxyhexyl)cho	C33 H56 O4	99.8			0.03		99.8		0						(M+NH4)+	534.4518
		m/z	Species	Ion Formula	Score (MFG)	Score (MFG, MS/MS)	Score (MS)	Score (mass)	Score (iso. abund)	Score (iso. spacing)	Height
		534.452	(M+NH4)+				99.8	100	99.85	99.32	197627
			m/z	m/z (Calc)	Diff (ppm)	Height	Height (Calc)	Height %	Height % (Calc)	Height Sum% (Calc)	Height Sum %
			534.452	534.452	-0.2	197467	197627	100	100	68.7	68.7
TRUE	48	180521-CBS-S9-Me-Pos-00.d	DBSearch	2-methyl lauric acid	C13 H26 O2		8.42	232.227	214.193	99.76		99.76				0.14		Positive	4	103881		429441	2	Find by Molecular Feature				100
	Best	ID Source	Name	Formula	Score	Score (RT)	RT Diff	Diff (ppm)	Score (Lib)	Score (DB)	Score (MFG)	Num Spectra	Notes	RT (Tgt)	RT (DB)	Precursor (Acq)	Find by MRM Product Ion	Species	m/z	Library
	TRUE	DBSearch	2-methyl lauric acid	C13 H26 O2	99.76			0.14		99.76		0	IUPAC Name: 2-methyldodecanoic acid http://lipidmaps.org/data/get_lm_lipids_dbgif.php?LM_ID=LMFA01020061					(M+NH4)+	232.2271
		m/z	Species	Ion Formula	Score (MFG)	Score (MFG, MS/MS)	Score (MS)	Score (mass)	Score (iso. abund)	Score (iso. spacing)	Height
		232.227	(M+NH4)+				99.76	99.99	99.34	99.81	104445
			m/z	m/z (Calc)	Diff (ppm)	Height	Height (Calc)	Height %	Height % (Calc)	Height Sum% (Calc)	Height Sum %
			232.227	232.227	0.07	103881	104445	100	100	85.9	85.5
TRUE	129	180521-CBS-S9-Me-Pos-00.d	DBSearch	9-hexadecen-1-ol	C16 H32 O		10.96	258.279	240.245	99.76		99.76				-0.5		Positive	3	23852		113265	2	Find by Molecular Feature				100
	Best	ID Source	Name	Formula	Score	Score (RT)	RT Diff	Diff (ppm)	Score (Lib)	Score (DB)	Score (MFG)	Num Spectra	Notes	RT (Tgt)	RT (DB)	Precursor (Acq)	Find by MRM Product Ion	Species	m/z	Library
	TRUE	DBSearch	9-hexadecen-1-ol	C16 H32 O	99.76			-0.5		99.76		0						(M+NH4)+	258.2793
		m/z	Species	Ion Formula	Score (MFG)	Score (MFG, MS/MS)	Score (MS)	Score (mass)	Score (iso. abund)	Score (iso. spacing)	Height
		258.279	(M+NH4)+				99.76	99.87	99.94	99.32	23859.5
			m/z	m/z (Calc)	Diff (ppm)	Height	Height (Calc)	Height %	Height % (Calc)	Height Sum% (Calc)	Height Sum %
			258.279	258.279	-0.66	23851.6	23859.5	100	100	83.4	83.4
TRUE	304	180521-CBS-S9-Me-Pos-00.d	DBSearch	6b,11b,16a,17a,21-Pentahydroxypregna-1,4-diene-3,20-dione 16,17-acetonide	C24 H32 O7		13.89	415.212	432.215	99.76		99.76				-0.6		Positive	12	108564		1003855	2	Find by Molecular Feature				100
	Best	ID Source	Name	Formula	Score	Score (RT)	RT Diff	Diff (ppm)	Score (Lib)	Score (DB)	Score (MFG)	Num Spectra	Notes	RT (Tgt)	RT (DB)	Precursor (Acq)	Find by MRM Product Ion	Species	m/z	Library
	TRUE	DBSearch	6b,11b,16a,17a,21-Pentahydroxypregna-1,4-diene-3,20-dione 16,17-acetonide	C24 H32 O7	99.76			-0.6		99.76		0	potent fluorinated corticosteroid. used in treatment of rhinitis. metabolite of Flunisolide drug Dollery, Colin Therapeutic Drugs, 2nd Ed. 1999 p. F89					(M+H)+[-H2O]	415.2118
		m/z	Species	Ion Formula	Score (MFG)	Score (MFG, MS/MS)	Score (MS)	Score (mass)	Score (iso. abund)	Score (iso. spacing)	Height
		415.212	(M+H)+[-H2O]				99.76	99.65	99.86	99.86	108564
			m/z	m/z (Calc)	Diff (ppm)	Height	Height (Calc)	Height %	Height % (Calc)	Height Sum% (Calc)	Height Sum %
			415.212	415.212	-0.72	108564	108315	100	100	75.9	76.1
TRUE	159	180521-CBS-S9-Me-Pos-00.d	DBSearch	methyl 8-[2-(2-formyl-vinyl)-3-hydroxy-5-oxo-cyclopentyl]-octanoate	C17 H26 O5		11.54	311.185	310.178	99.74		99.74				-0.24		Positive	5	23212		136464	2	Find by Molecular Feature				100
	Best	ID Source	Name	Formula	Score	Score (RT)	RT Diff	Diff (ppm)	Score (Lib)	Score (DB)	Score (MFG)	Num Spectra	Notes	RT (Tgt)	RT (DB)	Precursor (Acq)	Find by MRM Product Ion	Species	m/z	Library
	TRUE	DBSearch	methyl 8-[2-(2-formyl-vinyl)-3-hydroxy-5-oxo-cyclopentyl]-octanoate	C17 H26 O5	99.74			-0.24		99.74		0						(M+H)+	311.1854
		m/z	Species	Ion Formula	Score (MFG)	Score (MFG, MS/MS)	Score (MS)	Score (mass)	Score (iso. abund)	Score (iso. spacing)	Height
		311.185	(M+H)+				99.74	99.96	99.2	99.94	23212.4
			m/z	m/z (Calc)	Diff (ppm)	Height	Height (Calc)	Height %	Height % (Calc)	Height Sum% (Calc)	Height Sum %
			311.185	311.185	-0.28	23212.4	23005.8	100	100	82.2	83
TRUE	377	180521-CBS-S9-Me-Pos-00.d	DBSearch	C8-Dihydroceramide	C26 H53 N O3		15.48	428.41	427.402	99.73		99.73				0.43		Positive	4	110051		548880	1	Find by Molecular Feature				100
	Best	ID Source	Name	Formula	Score	Score (RT)	RT Diff	Diff (ppm)	Score (Lib)	Score (DB)	Score (MFG)	Num Spectra	Notes	RT (Tgt)	RT (DB)	Precursor (Acq)	Find by MRM Product Ion	Species	m/z	Library
	TRUE	DBSearch	C8-Dihydroceramide	C26 H53 N O3	99.73			0.43		99.73		0	N-Octanoylsphinganine, D-erythro Inactive and may be used as a negative control for C8 ceramide					(M+H)+	428.4097
		m/z	Species	Ion Formula	Score (MFG)	Score (MFG, MS/MS)	Score (MS)	Score (mass)	Score (iso. abund)	Score (iso. spacing)	Height
		428.41	(M+H)+				99.73	99.83	99.49	99.85	110051
			m/z	m/z (Calc)	Diff (ppm)	Height	Height (Calc)	Height %	Height % (Calc)	Height Sum% (Calc)	Height Sum %
			428.41	428.41	0.32	110051	108998	100	100	74.3	75.1
TRUE	34	180521-CBS-S9-Me-Pos-00.d	DBSearch	11-hydroxy palmitic acid	C16 H32 O3		7.62	290.269	272.235	99.71		99.71				0.38		Positive	3	16396		84413	2	Find by Molecular Feature				100
	Best	ID Source	Name	Formula	Score	Score (RT)	RT Diff	Diff (ppm)	Score (Lib)	Score (DB)	Score (MFG)	Num Spectra	Notes	RT (Tgt)	RT (DB)	Precursor (Acq)	Find by MRM Product Ion	Species	m/z	Library
	TRUE	DBSearch	11-hydroxy palmitic acid	C16 H32 O3	99.71			0.38		99.71		0						(M+NH4)+	290.2689
		m/z	Species	Ion Formula	Score (MFG)	Score (MFG, MS/MS)	Score (MS)	Score (mass)	Score (iso. abund)	Score (iso. spacing)	Height
		290.269	(M+NH4)+				99.71	99.91	99.33	99.78	16545.3
			m/z	m/z (Calc)	Diff (ppm)	Height	Height (Calc)	Height %	Height % (Calc)	Height Sum% (Calc)	Height Sum %
			290.269	290.269	0.24	16395.6	16545.3	100	100	83.1	82.3
TRUE	126	180521-CBS-S9-Me-Pos-00.d	DBSearch	Cuscohygrine	C13 H24 N2 O		10.92	225.196	224.189	99.68		99.68				0.79		Positive	7	163664		1126102	2	Find by Molecular Feature				100
	Best	ID Source	Name	Formula	Score	Score (RT)	RT Diff	Diff (ppm)	Score (Lib)	Score (DB)	Score (MFG)	Num Spectra	Notes	RT (Tgt)	RT (DB)	Precursor (Acq)	Find by MRM Product Ion	Species	m/z	Library
	TRUE	DBSearch	Cuscohygrine	C13 H24 N2 O	99.68			0.79		99.68		0	Endogenous Metabolite http://dbk.ch.umist.ac.uk/ExactMasses.htm					(M+H)+	225.1960
		m/z	Species	Ion Formula	Score (MFG)	Score (MFG, MS/MS)	Score (MS)	Score (mass)	Score (iso. abund)	Score (iso. spacing)	Height
		225.196	(M+H)+				99.68	99.7	99.38	99.99	163664
			m/z	m/z (Calc)	Diff (ppm)	Height	Height (Calc)	Height %	Height % (Calc)	Height Sum% (Calc)	Height Sum %
			225.196	225.196	0.82	163664	163095	100	100	85.9	86.2
TRUE	374	180521-CBS-S9-Me-Pos-00.d	DBSearch	C8-Dihydroceramide	C26 H53 N O3		15.34	428.41	427.403	99.64		99.64				-0.63		Positive	3	29499		166130	1	Find by Molecular Feature				100
	Best	ID Source	Name	Formula	Score	Score (RT)	RT Diff	Diff (ppm)	Score (Lib)	Score (DB)	Score (MFG)	Num Spectra	Notes	RT (Tgt)	RT (DB)	Precursor (Acq)	Find by MRM Product Ion	Species	m/z	Library
	TRUE	DBSearch	C8-Dihydroceramide	C26 H53 N O3	99.64			-0.63		99.64		0	N-Octanoylsphinganine, D-erythro Inactive and may be used as a negative control for C8 ceramide					(M+H)+	428.4101
		m/z	Species	Ion Formula	Score (MFG)	Score (MFG, MS/MS)	Score (MS)	Score (mass)	Score (iso. abund)	Score (iso. spacing)	Height
		428.41	(M+H)+				99.64	99.63	99.48	99.87	29567.2
			m/z	m/z (Calc)	Diff (ppm)	Height	Height (Calc)	Height %	Height % (Calc)	Height Sum% (Calc)	Height Sum %
			428.41	428.41	-0.6	29499.3	29567.2	100	100	74.7	74.5
TRUE	5	180521-CBS-S9-Me-Pos-00.d	DBSearch	Vidarabine	C10 H13 N5 O4		0.64	268.104	267.097	99.6		99.6				0.34		Positive	4	43799		134002	2	Find by Molecular Feature				100
	Best	ID Source	Name	Formula	Score	Score (RT)	RT Diff	Diff (ppm)	Score (Lib)	Score (DB)	Score (MFG)	Num Spectra	Notes	RT (Tgt)	RT (DB)	Precursor (Acq)	Find by MRM Product Ion	Species	m/z	Library
	TRUE	DBSearch	Vidarabine	C10 H13 N5 O4	99.6			0.34		99.6		0	Antiviral, Treatment of herpes simplex Drug Dollery, Colin Therapeutic Drugs, 2nd Ed. 1999 p. V28					(M+H)+	268.1039
		m/z	Species	Ion Formula	Score (MFG)	Score (MFG, MS/MS)	Score (MS)	Score (mass)	Score (iso. abund)	Score (iso. spacing)	Height
		268.104	(M+H)+				99.6	99.93	99.4	99.16	44133.4
			m/z	m/z (Calc)	Diff (ppm)	Height	Height (Calc)	Height %	Height % (Calc)	Height Sum% (Calc)	Height Sum %
			268.104	268.104	0.52	43798.6	44133.4	100	100	87.3	86.6
TRUE	380	180521-CBS-S9-Me-Pos-00.d	DBSearch	Terephthalic acid	C8 H6 O4		15.59	149.024	166.027	99.6		99.6				-1.4		Positive	4	376354		2365934	2	Find by Molecular Feature				100
	Best	ID Source	Name	Formula	Score	Score (RT)	RT Diff	Diff (ppm)	Score (Lib)	Score (DB)	Score (MFG)	Num Spectra	Notes	RT (Tgt)	RT (DB)	Precursor (Acq)	Find by MRM Product Ion	Species	m/z	Library
	TRUE	DBSearch	Terephthalic acid	C8 H6 O4	99.6			-1.4		99.6		0						(M+H)+[-H2O]	149.0236
		m/z	Species	Ion Formula	Score (MFG)	Score (MFG, MS/MS)	Score (MS)	Score (mass)	Score (iso. abund)	Score (iso. spacing)	Height
		149.024	(M+H)+[-H2O]				99.6	99.37	99.99	99.61	376354
			m/z	m/z (Calc)	Diff (ppm)	Height	Height (Calc)	Height %	Height % (Calc)	Height Sum% (Calc)	Height Sum %
			149.024	149.023	-1.69	376354	376185	100	100	91	91.1
TRUE	379	180521-CBS-S9-Me-Pos-00.d	DBSearch	Lactone of PGF-MUM	C16 H24 O5		15.59	301.141	296.162	99.54		99.54				1.15		Positive	11	53411		660300	2	Find by Molecular Feature				100
	Best	ID Source	Name	Formula	Score	Score (RT)	RT Diff	Diff (ppm)	Score (Lib)	Score (DB)	Score (MFG)	Num Spectra	Notes	RT (Tgt)	RT (DB)	Precursor (Acq)	Find by MRM Product Ion	Species	m/z	Library
	TRUE	DBSearch	Lactone of PGF-MUM	C16 H24 O5	99.54			1.15		99.54		0	naturally occurring prostaglandin. Used in the 2nd trimester of pregnancy to induce abortion. and is used for medical treatment of tubal pregnancy and induction of labor at term. metabolite of Dinoprost (prostagland F2a) drug Dollery, Colin Thera					(M+Na)+[-H2O]	301.1407
		m/z	Species	Ion Formula	Score (MFG)	Score (MFG, MS/MS)	Score (MS)	Score (mass)	Score (iso. abund)	Score (iso. spacing)	Height
		301.141	(M+Na)+[-H2O]				99.54	99.14	99.85	99.97	53410.9
			m/z	m/z (Calc)	Diff (ppm)	Height	Height (Calc)	Height %	Height % (Calc)	Height Sum% (Calc)	Height Sum %
			301.141	301.141	1.17	53410.9	53262.5	100	100	83.3	83.6
TRUE	266	180521-CBS-S9-Me-Pos-00.d	DBSearch	6b,11b,16a,17a,21-Pentahydroxypregna-1,4-diene-3,20-dione 16,17-acetonide	C24 H32 O7		13.36	415.211	432.214	99.5		99.5				0.64		Positive	15	172004		1869340	2	Find by Molecular Feature				100

## Sheet: B. cereus
Show/Hide	Cpd	File	ID Source	Name	Formula	Saturated	RT	m/z	Mass	Score	Score (Lib)	Score (DB)	Score (MFG)	RT Diff (Tgt)	Diff (Tgt, ppm)	Diff (DB, ppm)	Diff (MFG, ppm)	Polarity	Ions	Height	Area	Vol	Hits (DB)	Algorithm	Library	Uncertainty	Significance	Quality Score	FIs Conf.	FIs Conf. %	FIs Eval.	Source	Flag Severity (Tgt)
TRUE	455	180521-CBS-S3-Me-Pos-00.d	DBSearch	Terephthalic acid	C8 H6 O4		15.6	149.023	166.027	99.94		99.94				-0.31		Positive	3	139816		844163	2	Find by Molecular Feature				100
	Best	ID Source	Name	Formula	Score	Score (RT)	RT Diff	Diff (ppm)	Score (Lib)	Score (DB)	Score (MFG)	Num Spectra	Notes	RT (Tgt)	RT (DB)	Precursor (Acq)	Find by MRM Product Ion	Species	m/z	Library
	TRUE	DBSearch	Terephthalic acid	C8 H6 O4	99.94			-0.31		99.94		0						(M+H)+[-H2O]	149.0234
		m/z	Species	Ion Formula	Score (MFG)	Score (MFG, MS/MS)	Score (MS)	Score (mass)	Score (iso. abund)	Score (iso. spacing)	Height
		149.023	(M+H)+[-H2O]				99.94	99.97	99.88	99.96	139816
			m/z	m/z (Calc)	Diff (ppm)	Height	Height (Calc)	Height %	Height % (Calc)	Height Sum% (Calc)	Height Sum %
			149.023	149.023	-0.31	139816	139516	100	100	91.1	91.3
TRUE	26	180521-CBS-S3-Me-Pos-00.d	DBSearch	Idebenone Metabolite (Benzenehexanoic acid, 2,5-dihydroxy-3,4-dimethoxy-6-methyl-)	C15 H22 O6		7.27	321.131	298.142	99.93		99.93				0.04		Positive	4	47403		178488	2	Find by Molecular Feature				100
	Best	ID Source	Name	Formula	Score	Score (RT)	RT Diff	Diff (ppm)	Score (Lib)	Score (DB)	Score (MFG)	Num Spectra	Notes	RT (Tgt)	RT (DB)	Precursor (Acq)	Find by MRM Product Ion	Species	m/z	Library
	TRUE	DBSearch	Idebenone Metabolite (Benzenehexanoic acid, 2,5-dihydroxy-3,4-dimethoxy-6-methyl-)	C15 H22 O6	99.93			0.04		99.93		0	Treatment of mental symptoms associated with old age and cerebrovascular disease. Metabolite of Idebenone Dollery, Colin Therapeutic Drugs, 2nd Ed. 1999 p. I10					(M+Na)+	321.1308
		m/z	Species	Ion Formula	Score (MFG)	Score (MFG, MS/MS)	Score (MS)	Score (mass)	Score (iso. abund)	Score (iso. spacing)	Height
		321.131	(M+Na)+				99.93	100	99.8	99.93	47498.6
			m/z	m/z (Calc)	Diff (ppm)	Height	Height (Calc)	Height %	Height % (Calc)	Height Sum% (Calc)	Height Sum %
			321.131	321.131	0.12	47403.1	47498.6	100	100	83.7	83.5
TRUE	607	180521-CBS-S3-Me-Pos-00.d	DBSearch	1-heptadecanoyl-2-octadecanoyl-sn-glycerol	C38 H74 O5		19.35	628.588	610.554	99.81		99.81				-0.41		Positive	5	151895		1122391	2	Find by Molecular Feature				100
	Best	ID Source	Name	Formula	Score	Score (RT)	RT Diff	Diff (ppm)	Score (Lib)	Score (DB)	Score (MFG)	Num Spectra	Notes	RT (Tgt)	RT (DB)	Precursor (Acq)	Find by MRM Product Ion	Species	m/z	Library
	TRUE	DBSearch	1-heptadecanoyl-2-octadecanoyl-sn-glycerol	C38 H74 O5	99.81			-0.41		99.81		0	LMGL02010025 http://www.lipidmaps.org/data/GetLMCmpdInfoUseChemDraw.php?LM_ID=LMGL02010025					(M+NH4)+	628.5878
		m/z	Species	Ion Formula	Score (MFG)	Score (MFG, MS/MS)	Score (MS)	Score (mass)	Score (iso. abund)	Score (iso. spacing)	Height
		628.588	(M+NH4)+				99.81	99.79	99.88	99.77	151895
			m/z	m/z (Calc)	Diff (ppm)	Height	Height (Calc)	Height %	Height % (Calc)	Height Sum% (Calc)	Height Sum %
			628.588	628.587	-0.54	151895	150821	100	100	64.8	65.3
TRUE	60	180521-CBS-S3-Me-Pos-00.d	DBSearch	15-hydroxy-pentadecanoic acid	C15 H30 O3		8.55	276.253	258.22	99.79		99.79				-0.42		Positive	3	79606		316646	2	Find by Molecular Feature				100
	Best	ID Source	Name	Formula	Score	Score (RT)	RT Diff	Diff (ppm)	Score (Lib)	Score (DB)	Score (MFG)	Num Spectra	Notes	RT (Tgt)	RT (DB)	Precursor (Acq)	Find by MRM Product Ion	Species	m/z	Library
	TRUE	DBSearch	15-hydroxy-pentadecanoic acid	C15 H30 O3	99.79			-0.42		99.79		0						(M+NH4)+	276.2534
		m/z	Species	Ion Formula	Score (MFG)	Score (MFG, MS/MS)	Score (MS)	Score (mass)	Score (iso. abund)	Score (iso. spacing)	Height
		276.253	(M+NH4)+				99.79	99.9	99.65	99.73	79605.8
			m/z	m/z (Calc)	Diff (ppm)	Height	Height (Calc)	Height %	Height % (Calc)	Height Sum% (Calc)	Height Sum %
			276.253	276.253	-0.25	79605.8	79085.4	100	100	84	84.5
TRUE	79	180521-CBS-S3-Me-Pos-00.d	DBSearch	8Z,11Z,14Z-heptadecatrienoic acid	C17 H28 O2		9.14	264.232	264.209	99.79		99.79				0.6		Positive	3	90410		528094	2	Find by Molecular Feature				100
	Best	ID Source	Name	Formula	Score	Score (RT)	RT Diff	Diff (ppm)	Score (Lib)	Score (DB)	Score (MFG)	Num Spectra	Notes	RT (Tgt)	RT (DB)	Precursor (Acq)	Find by MRM Product Ion	Species	m/z	Library
	TRUE	DBSearch	8Z,11Z,14Z-heptadecatrienoic acid	C17 H28 O2	99.79			0.6		99.79		0						(M+NH4)+[-H2O]	264.2321
		m/z	Species	Ion Formula	Score (MFG)	Score (MFG, MS/MS)	Score (MS)	Score (mass)	Score (iso. abund)	Score (iso. spacing)	Height
		264.232	(M+NH4)+[-H2O]				99.79	99.79	99.9	99.67	90463.4
			m/z	m/z (Calc)	Diff (ppm)	Height	Height (Calc)	Height %	Height % (Calc)	Height Sum% (Calc)	Height Sum %
			264.232	264.232	0.49	90409.9	90463.4	100	100	82.6	82.5
TRUE	178	180521-CBS-S3-Me-Pos-00.d	DBSearch	1-octadecanoyl-rac-glycerol	C21 H42 O4		11.2	376.342	358.308	99.79		99.79				-0.16		Positive	4	35978		216908	2	Find by Molecular Feature				100
	Best	ID Source	Name	Formula	Score	Score (RT)	RT Diff	Diff (ppm)	Score (Lib)	Score (DB)	Score (MFG)	Num Spectra	Notes	RT (Tgt)	RT (DB)	Precursor (Acq)	Find by MRM Product Ion	Species	m/z	Library
	TRUE	DBSearch	1-octadecanoyl-rac-glycerol	C21 H42 O4	99.79			-0.16		99.79		0	LMGL01010003 http://www.lipidmaps.org/data/get_lm_lipids_dbgif.php?LM_ID=LMGL01010003					(M+NH4)+	376.3423
		m/z	Species	Ion Formula	Score (MFG)	Score (MFG, MS/MS)	Score (MS)	Score (mass)	Score (iso. abund)	Score (iso. spacing)	Height
		376.342	(M+NH4)+				99.79	99.98	99.54	99.69	35978.1
			m/z	m/z (Calc)	Diff (ppm)	Height	Height (Calc)	Height %	Height % (Calc)	Height Sum% (Calc)	Height Sum %
			376.342	376.342	-0.31	35978.1	35821.5	100	100	78.3	78.7
TRUE	5	180521-CBS-S3-Me-Pos-00.d	DBSearch	10-hydroxy-undecanoic acid	C11 H22 O3		0.63	202.18	202.157	99.77		99.77				-0.38		Positive	3	37346		83010	2	Find by Molecular Feature				100
	Best	ID Source	Name	Formula	Score	Score (RT)	RT Diff	Diff (ppm)	Score (Lib)	Score (DB)	Score (MFG)	Num Spectra	Notes	RT (Tgt)	RT (DB)	Precursor (Acq)	Find by MRM Product Ion	Species	m/z	Library
	TRUE	DBSearch	10-hydroxy-undecanoic acid	C11 H22 O3	99.77			-0.38		99.77		0						(M+NH4)+[-H2O]	202.1802
		m/z	Species	Ion Formula	Score (MFG)	Score (MFG, MS/MS)	Score (MS)	Score (mass)	Score (iso. abund)	Score (iso. spacing)	Height
		202.18	(M+NH4)+[-H2O]				99.77	99.94	99.33	99.94	37346.2
			m/z	m/z (Calc)	Diff (ppm)	Height	Height (Calc)	Height %	Height % (Calc)	Height Sum% (Calc)	Height Sum %
			202.18	202.18	-0.42	37346.2	37158.6	100	100	87.9	88.4
TRUE	38	180521-CBS-S3-Me-Pos-00.d	DBSearch	11-hydroxy palmitic acid	C16 H32 O3		7.56	290.269	272.235	99.76		99.76				-0.67		Positive	4	165115		805116	2	Find by Molecular Feature				100
	Best	ID Source	Name	Formula	Score	Score (RT)	RT Diff	Diff (ppm)	Score (Lib)	Score (DB)	Score (MFG)	Num Spectra	Notes	RT (Tgt)	RT (DB)	Precursor (Acq)	Find by MRM Product Ion	Species	m/z	Library
	TRUE	DBSearch	11-hydroxy palmitic acid	C16 H32 O3	99.76			-0.67		99.76		0						(M+NH4)+	290.2691
		m/z	Species	Ion Formula	Score (MFG)	Score (MFG, MS/MS)	Score (MS)	Score (mass)	Score (iso. abund)	Score (iso. spacing)	Height
		290.269	(M+NH4)+				99.76	99.73	99.61	99.98	165958
			m/z	m/z (Calc)	Diff (ppm)	Height	Height (Calc)	Height %	Height % (Calc)	Height Sum% (Calc)	Height Sum %
			290.269	290.269	-0.59	165115	165958	100	100	82.9	82.5
TRUE	108	180521-CBS-S3-Me-Pos-00.d	DBSearch	17-hydroxy-heptadecanoic acid	C17 H34 O3		9.95	304.285	286.251	99.76		99.76				-0.23		Positive	4	179143		723889	2	Find by Molecular Feature				100
	Best	ID Source	Name	Formula	Score	Score (RT)	RT Diff	Diff (ppm)	Score (Lib)	Score (DB)	Score (MFG)	Num Spectra	Notes	RT (Tgt)	RT (DB)	Precursor (Acq)	Find by MRM Product Ion	Species	m/z	Library
	TRUE	DBSearch	17-hydroxy-heptadecanoic acid	C17 H34 O3	99.76			-0.23		99.76		0						(M+NH4)+	304.2848
		m/z	Species	Ion Formula	Score (MFG)	Score (MFG, MS/MS)	Score (MS)	Score (mass)	Score (iso. abund)	Score (iso. spacing)	Height
		304.285	(M+NH4)+				99.76	99.97	99.95	99.11	179143
			m/z	m/z (Calc)	Diff (ppm)	Height	Height (Calc)	Height %	Height % (Calc)	Height Sum% (Calc)	Height Sum %
			304.285	304.285	-0.45	179143	178713	100	100	82	82.2
TRUE	541	180521-CBS-S3-Me-Pos-00.d	DBSearch	C16 Sphinganine	C16 H35 N O2		17.81	256.264	273.267	99.75		99.75				-0.59		Positive	4	219429		1185857	2	Find by Molecular Feature				100
	Best	ID Source	Name	Formula	Score	Score (RT)	RT Diff	Diff (ppm)	Score (Lib)	Score (DB)	Score (MFG)	Num Spectra	Notes	RT (Tgt)	RT (DB)	Precursor (Acq)	Find by MRM Product Ion	Species	m/z	Library
	TRUE	DBSearch	C16 Sphinganine	C16 H35 N O2	99.75			-0.59		99.75		0						(M+H)+[-H2O]	256.2637
		m/z	Species	Ion Formula	Score (MFG)	Score (MFG, MS/MS)	Score (MS)	Score (mass)	Score (iso. abund)	Score (iso. spacing)	Height
		256.264	(M+H)+[-H2O]				99.75	99.79	99.48	99.98	219429
			m/z	m/z (Calc)	Diff (ppm)	Height	Height (Calc)	Height %	Height % (Calc)	Height Sum% (Calc)	Height Sum %
			256.264	256.264	-0.68	219429	217697	100	100	83.4	84
TRUE	440	180521-CBS-S3-Me-Pos-00.d	DBSearch	tetracosanal	C24 H48 O		15.27	370.404	352.371	99.73		99.73				-0.4		Positive	4	274102		1163150	1	Find by Molecular Feature				100
	Best	ID Source	Name	Formula	Score	Score (RT)	RT Diff	Diff (ppm)	Score (Lib)	Score (DB)	Score (MFG)	Num Spectra	Notes	RT (Tgt)	RT (DB)	Precursor (Acq)	Find by MRM Product Ion	Species	m/z	Library
	TRUE	DBSearch	tetracosanal	C24 H48 O	99.73			-0.4		99.73		0						(M+NH4)+	370.4045
		m/z	Species	Ion Formula	Score (MFG)	Score (MFG, MS/MS)	Score (MS)	Score (mass)	Score (iso. abund)	Score (iso. spacing)	Height
		370.404	(M+NH4)+				99.73	99.88	99.39	99.85	274102
			m/z	m/z (Calc)	Diff (ppm)	Height	Height (Calc)	Height %	Height % (Calc)	Height Sum% (Calc)	Height Sum %
			370.404	370.404	-0.48	274102	271315	100	100	76.3	77.1
TRUE	4	180521-CBS-S3-Me-Pos-00.d	DBSearch	Betaine	C5 H12 N O2		0.54	118.086	118.087	99.72		99.72				-0.49		Positive	3	61381		337312	2	Find by Molecular Feature				100
	Best	ID Source	Name	Formula	Score	Score (RT)	RT Diff	Diff (ppm)	Score (Lib)	Score (DB)	Score (MFG)	Num Spectra	Notes	RT (Tgt)	RT (DB)	Precursor (Acq)	Find by MRM Product Ion	Species	m/z	Library
	TRUE	DBSearch	Betaine	C5 H12 N O2	99.72			-0.49		99.72		0	Group A 07/27/04					M+	118.0863
		m/z	Species	Ion Formula	Score (MFG)	Score (MFG, MS/MS)	Score (MS)	Score (mass)	Score (iso. abund)	Score (iso. spacing)	Height
		118.086	M+				99.72	99.95	99.22	99.84	61380.9
			m/z	m/z (Calc)	Diff (ppm)	Height	Height (Calc)	Height %	Height % (Calc)	Height Sum% (Calc)	Height Sum %
			118.086	118.086	-0.4	61380.9	61134.1	100	100	93.9	94.2
TRUE	600	180521-CBS-S3-Me-Pos-00.d	DBSearch	1-octadecanoyl-2-hexadecanoyl-sn-glycerol	C37 H72 O5		19.18	614.572	596.538	99.67		99.67				-0.05		Positive	4	41299		523811	2	Find by Molecular Feature				100
	Best	ID Source	Name	Formula	Score	Score (RT)	RT Diff	Diff (ppm)	Score (Lib)	Score (DB)	Score (MFG)	Num Spectra	Notes	RT (Tgt)	RT (DB)	Precursor (Acq)	Find by MRM Product Ion	Species	m/z	Library
	TRUE	DBSearch	1-octadecanoyl-2-hexadecanoyl-sn-glycerol	C37 H72 O5	99.67			-0.05		99.67		0	LMGL02010003 http://www.lipidmaps.org/data/get_lm_lipids_dbgif.php?LM_ID=LMGL02010003					(M+NH4)+	614.5719
		m/z	Species	Ion Formula	Score (MFG)	Score (MFG, MS/MS)	Score (MS)	Score (mass)	Score (iso. abund)	Score (iso. spacing)	Height
		614.572	(M+NH4)+				99.67	100	99.05	99.75	41299.1
			m/z	m/z (Calc)	Diff (ppm)	Height	Height (Calc)	Height %	Height % (Calc)	Height Sum% (Calc)	Height Sum %
			614.572	614.572	-0.17	41299.1	40862.2	100	100	65.6	66.3
TRUE	491	180521-CBS-S3-Me-Pos-00.d	DBSearch	hexacosanal	C26 H52 O		16.37	398.435	380.402	99.65		99.65				0.62		Positive	4	555000		2848726	1	Find by Molecular Feature				100
	Best	ID Source	Name	Formula	Score	Score (RT)	RT Diff	Diff (ppm)	Score (Lib)	Score (DB)	Score (MFG)	Num Spectra	Notes	RT (Tgt)	RT (DB)	Precursor (Acq)	Find by MRM Product Ion	Species	m/z	Library
	TRUE	DBSearch	hexacosanal	C26 H52 O	99.65			0.62		99.65		0						(M+NH4)+	398.4354
		m/z	Species	Ion Formula	Score (MFG)	Score (MFG, MS/MS)	Score (MS)	Score (mass)	Score (iso. abund)	Score (iso. spacing)	Height
		398.435	(M+NH4)+				99.65	99.67	99.43	99.87	555000
			m/z	m/z (Calc)	Diff (ppm)	Height	Height (Calc)	Height %	Height % (Calc)	Height Sum% (Calc)	Height Sum %
			398.435	398.436	0.67	555000	549113	100	100	74.7	75.5
TRUE	71	180521-CBS-S3-Me-Pos-00.d	DBSearch	2,2,9,9-tetramethyl-undecan-1,10-diol	C14 H30 O2		8.86	230.248	230.225	99.62		99.62				-0.32		Positive	3	39837		172157	2	Find by Molecular Feature				100
	Best	ID Source	Name	Formula	Score	Score (RT)	RT Diff	Diff (ppm)	Score (Lib)	Score (DB)	Score (MFG)	Num Spectra	Notes	RT (Tgt)	RT (DB)	Precursor (Acq)	Find by MRM Product Ion	Species	m/z	Library
	TRUE	DBSearch	2,2,9,9-tetramethyl-undecan-1,10-diol	C14 H30 O2	99.62			-0.32		99.62		0						(M+NH4)+[-H2O]	230.2479
		m/z	Species	Ion Formula	Score (MFG)	Score (MFG, MS/MS)	Score (MS)	Score (mass)	Score (iso. abund)	Score (iso. spacing)	Height
		230.248	(M+NH4)+[-H2O]				99.62	99.95	98.8	99.93	40376
			m/z	m/z (Calc)	Diff (ppm)	Height	Height (Calc)	Height %	Height % (Calc)	Height Sum% (Calc)	Height Sum %
			230.248	230.248	-0.38	39836.9	40376	100	100	85.2	84.1
TRUE	238	180521-CBS-S3-Me-Pos-00.d	DBSearch	3-hydroxy-eicosanoic acid	C20 H40 O3		12.2	328.321	328.298	99.61		99.61				0.76		Positive	3	70400		324220	2	Find by Molecular Feature				100
	Best	ID Source	Name	Formula	Score	Score (RT)	RT Diff	Diff (ppm)	Score (Lib)	Score (DB)	Score (MFG)	Num Spectra	Notes	RT (Tgt)	RT (DB)	Precursor (Acq)	Find by MRM Product Ion	Species	m/z	Library
	TRUE	DBSearch	3-hydroxy-eicosanoic acid	C20 H40 O3	99.61			0.76		99.61		0						(M+NH4)+[-H2O]	328.3208
		m/z	Species	Ion Formula	Score (MFG)	Score (MFG, MS/MS)	Score (MS)	Score (mass)	Score (iso. abund)	Score (iso. spacing)	Height
		328.321	(M+NH4)+[-H2O]				99.61	99.58	99.35	100	71061.3
			m/z	m/z (Calc)	Diff (ppm)	Height	Height (Calc)	Height %	Height % (Calc)	Height Sum% (Calc)	Height Sum %
			328.321	328.321	0.78	70400.3	71061.3	100	100	79.7	79
TRUE	158	180521-CBS-S3-Me-Pos-00.d	DBSearch	Cuscohygrine	C13 H24 N2 O		10.89	225.196	224.189	99.6		99.6				-1.19		Positive	7	156378		1133106	2	Find by Molecular Feature				100
	Best	ID Source	Name	Formula	Score	Score (RT)	RT Diff	Diff (ppm)	Score (Lib)	Score (DB)	Score (MFG)	Num Spectra	Notes	RT (Tgt)	RT (DB)	Precursor (Acq)	Find by MRM Product Ion	Species	m/z	Library
	TRUE	DBSearch	Cuscohygrine	C13 H24 N2 O	99.6			-1.19		99.6		0	Endogenous Metabolite http://dbk.ch.umist.ac.uk/ExactMasses.htm					(M+H)+	225.1964
		m/z	Species	Ion Formula	Score (MFG)	Score (MFG, MS/MS)	Score (MS)	Score (mass)	Score (iso. abund)	Score (iso. spacing)	Height
		225.196	(M+H)+				99.6	99.33	99.73	99.99	156378
			m/z	m/z (Calc)	Diff (ppm)	Height	Height (Calc)	Height %	Height % (Calc)	Height Sum% (Calc)	Height Sum %
			225.196	225.196	-1.16	156378	156039	100	100	85.9	86.1
TRUE	9	180521-CBS-S3-Me-Pos-00.d	DBSearch	Vidarabine	C10 H13 N5 O4		0.65	268.104	267.097	99.58		99.58				-0.69		Positive	4	26641		85928	2	Find by Molecular Feature				100
	Best	ID Source	Name	Formula	Score	Score (RT)	RT Diff	Diff (ppm)	Score (Lib)	Score (DB)	Score (MFG)	Num Spectra	Notes	RT (Tgt)	RT (DB)	Precursor (Acq)	Find by MRM Product Ion	Species	m/z	Library
	TRUE	DBSearch	Vidarabine	C10 H13 N5 O4	99.58			-0.69		99.58		0	Antiviral, Treatment of herpes simplex Drug Dollery, Colin Therapeutic Drugs, 2nd Ed. 1999 p. V28					(M+H)+	268.1042
		m/z	Species	Ion Formula	Score (MFG)	Score (MFG, MS/MS)	Score (MS)	Score (mass)	Score (iso. abund)	Score (iso. spacing)	Height
		268.104	(M+H)+				99.58	99.72	99.91	98.88	26706.4
			m/z	m/z (Calc)	Diff (ppm)	Height	Height (Calc)	Height %	Height % (Calc)	Height Sum% (Calc)	Height Sum %
			268.104	268.104	-0.48	26640.8	26706.4	100	100	87.3	87.1
TRUE	185	180521-CBS-S3-Me-Pos-00.d	DBSearch	Terephthalic acid	C8 H6 O4		11.31	149.024	166.027	99.55		99.55				-1.7		Positive	3	32479		194640	2	Find by Molecular Feature				100
	Best	ID Source	Name	Formula	Score	Score (RT)	RT Diff	Diff (ppm)	Score (Lib)	Score (DB)	Score (MFG)	Num Spectra	Notes	RT (Tgt)	RT (DB)	Precursor (Acq)	Find by MRM Product Ion	Species	m/z	Library
	TRUE	DBSearch	Terephthalic acid	C8 H6 O4	99.55			-1.7		99.55		0						(M+H)+[-H2O]	149.0236
		m/z	Species	Ion Formula	Score (MFG)	Score (MFG, MS/MS)	Score (MS)	Score (mass)	Score (iso. abund)	Score (iso. spacing)	Height
		149.024	(M+H)+[-H2O]				99.55	99.07	99.98	99.97	32508.8
			m/z	m/z (Calc)	Diff (ppm)	Height	Height (Calc)	Height %	Height % (Calc)	Height Sum% (Calc)	Height Sum %
			149.024	149.023	-1.88	32478.9	32508.8	100	100	91.1	91
TRUE	228	180521-CBS-S3-Me-Pos-00.d	DBSearch	TRIDESACETOXYKHIVORIN	C26 H36 O7		12.01	460.269	460.246	99.55		99.55				-0.12		Positive	4	27111		254805	2	Find by Molecular Feature				100
	Best	ID Source	Name	Formula	Score	Score (RT)	RT Diff	Diff (ppm)	Score (Lib)	Score (DB)	Score (MFG)	Num Spectra	Notes	RT (Tgt)	RT (DB)	Precursor (Acq)	Find by MRM Product Ion	Species	m/z	Library
	TRUE	DBSearch	TRIDESACETOXYKHIVORIN	C26 H36 O7	99.55			-0.12		99.55		0	Khaya spp					(M+NH4)+[-H2O]	460.2695
		m/z	Species	Ion Formula	Score (MFG)	Score (MFG, MS/MS)	Score (MS)	Score (mass)	Score (iso. abund)	Score (iso. spacing)	Height
		460.269	(M+NH4)+[-H2O]				99.55	99.99	98.45	99.99	27111.2
			m/z	m/z (Calc)	Diff (ppm)	Height	Height (Calc)	Height %	Height % (Calc)	Height Sum% (Calc)	Height Sum %
			460.269	460.269	-0.19	27111.2	26988.7	100	100	74	74.3
TRUE	431	180521-CBS-S3-Me-Pos-00.d	DBSearch	1alpha,25-dihydroxy-2beta-(6-hydroxyhexyl)vitamin D3 / 1alpha,25-dihydroxy-2beta-(6-hydroxyhexyl)cho	C33 H56 O4		15.06	534.451	516.418	99.55		99.55				0.52		Positive	5	486821		2240702	1	Find by Molecular Feature				100
	Best	ID Source	Name	Formula	Score	Score (RT)	RT Diff	Diff (ppm)	Score (Lib)	Score (DB)	Score (MFG)	Num Spectra	Notes	RT (Tgt)	RT (DB)	Precursor (Acq)	Find by MRM Product Ion	Species	m/z	Library
	TRUE	DBSearch	1alpha,25-dihydroxy-2beta-(6-hydroxyhexyl)vitamin D3 / 1alpha,25-dihydroxy-2beta-(6-hydroxyhexyl)cho	C33 H56 O4	99.55			0.52		99.55		0						(M+NH4)+	534.4513
		m/z	Species	Ion Formula	Score (MFG)	Score (MFG, MS/MS)	Score (MS)	Score (mass)	Score (iso. abund)	Score (iso. spacing)	Height
		534.451	(M+NH4)+				99.55	99.7	99.56	99.25	486821
			m/z	m/z (Calc)	Diff (ppm)	Height	Height (Calc)	Height %	Height % (Calc)	Height Sum% (Calc)	Height Sum %
			534.451	534.452	0.73	486821	481978	100	100	68.7	69.4
TRUE	468	180521-CBS-S3-Me-Pos-00.d	DBSearch	2-methyl-tridecanoic acid	C14 H28 O2		15.79	228.232	228.209	99.55		99.55				-1.35		Positive	3	88780		455398	2	Find by Molecular Feature				100
	Best	ID Source	Name	Formula	Score	Score (RT)	RT Diff	Diff (ppm)	Score (Lib)	Score (DB)	Score (MFG)	Num Spectra	Notes	RT (Tgt)	RT (DB)	Precursor (Acq)	Find by MRM Product Ion	Species	m/z	Library
	TRUE	DBSearch	2-methyl-tridecanoic acid	C14 H28 O2	99.55			-1.35		99.55		0	IUPAC Name: 2-methyltridecanoic acid http://lipidmaps.org/data/get_lm_lipids_dbgif.php?LM_ID=LMFA01020069					(M+NH4)+[-H2O]	228.2325
		m/z	Species	Ion Formula	Score (MFG)	Score (MFG, MS/MS)	Score (MS)	Score (mass)	Score (iso. abund)	Score (iso. spacing)	Height
		228.232	(M+NH4)+[-H2O]				99.55	99.13	99.93	99.94	88779.9
			m/z	m/z (Calc)	Diff (ppm)	Height	Height (Calc)	Height %	Height % (Calc)	Height Sum% (Calc)	Height Sum %
			228.232	228.232	-1.28	88779.9	88681	100	100	85.3	85.4
TRUE	90	180521-CBS-S3-Me-Pos-00.d	DBSearch	Isopentadecylic acid	C15 H30 O2		9.47	260.258	242.224	99.54		99.54				0.92		Positive	3	46333		174157	2	Find by Molecular Feature				100
	Best	ID Source	Name	Formula	Score	Score (RT)	RT Diff	Diff (ppm)	Score (Lib)	Score (DB)	Score (MFG)	Num Spectra	Notes	RT (Tgt)	RT (DB)	Precursor (Acq)	Find by MRM Product Ion	Species	m/z	Library
	TRUE	DBSearch	Isopentadecylic acid	C15 H30 O2	99.54			0.92		99.54		0	IUPAC Name: 13-methyltetradecanoic acid http://lipidmaps.org/data/get_lm_lipids_dbgif.php?LM_ID=LMFA01020009					(M+NH4)+	260.2582
		m/z	Species	Ion Formula	Score (MFG)	Score (MFG, MS/MS)	Score (MS)	Score (mass)	Score (iso. abund)	Score (iso. spacing)	Height
		260.258	(M+NH4)+				99.54	99.56	99.76	99.23	46332.9
			m/z	m/z (Calc)	Diff (ppm)	Height	Height (Calc)	Height %	Height % (Calc)	Height Sum% (Calc)	Height Sum %
			260.258	260.258	0.94	46332.9	46114.2	100	100	84.2	84.6
TRUE	80	180521-CBS-S3-Me-Pos-00.d	DBSearch	3,7-EPOXYCARYOPHYLLAN-6-ONE	C15 H24 O2		9.14	219.174	236.177	99.52		99.52				1.08		Positive	3	101557		595893	2	Find by Molecular Feature				100
	Best	ID Source	Name	Formula	Score	Score (RT)	RT Diff	Diff (ppm)	Score (Lib)	Score (DB)	Score (MFG)	Num Spectra	Notes	RT (Tgt)	RT (DB)	Precursor (Acq)	Find by MRM Product Ion	Species	m/z	Library
	TRUE	DBSearch	3,7-EPOXYCARYOPHYLLAN-6-ONE	C15 H24 O2	99.52			1.08		99.52		0	derivative Lippia spp					(M+H)+[-H2O]	219.1741
		m/z	Species	Ion Formula	Score (MFG)	Score (MFG, MS/MS)	Score (MS)	Score (mass)	Score (iso. abund)	Score (iso. spacing)	Height
		219.174	(M+H)+[-H2O]				99.52	99.41	99.35	99.96	102130
			m/z	m/z (Calc)	Diff (ppm)	Height	Height (Calc)	Height %	Height % (Calc)	Height Sum% (Calc)	Height Sum %
			219.174	219.174	1.15	101557	102130	100	100	84.7	84.3
TRUE	55	180521-CBS-S3-Me-Pos-00.d	DBSearch	2-methyl lauric acid	C13 H26 O2		8.37	232.227	214.194	99.51		99.51				-1.5		Positive	3	129971		542803	2	Find by Molecular Feature				100
	Best	ID Source	Name	Formula	Score	Score (RT)	RT Diff	Diff (ppm)	Score (Lib)	Score (DB)	Score (MFG)	Num Spectra	Notes	RT (Tgt)	RT (DB)	Precursor (Acq)	Find by MRM Product Ion	Species	m/z	Library
	TRUE	DBSearch	2-methyl lauric acid	C13 H26 O2	99.51			-1.5		99.51		0	IUPAC Name: 2-methyldodecanoic acid http://lipidmaps.org/data/get_lm_lipids_dbgif.php?LM_ID=LMFA01020061					(M+NH4)+	232.2274
		m/z	Species	Ion Formula	Score (MFG)	Score (MFG, MS/MS)	Score (MS)	Score (mass)	Score (iso. abund)	Score (iso. spacing)	Height
		232.227	(M+NH4)+				99.51	99	99.95	99.98	129971
			m/z	m/z (Calc)	Diff (ppm)	Height	Height (Calc)	Height %	Height % (Calc)	Height Sum% (Calc)	Height Sum %
			232.227	232.227	-1.41	129971	129794	100	100	86	86.1
TRUE	162	180521-CBS-S3-Me-Pos-00.d	DBSearch	Tetracosanedioic acid	C24 H46 O4		11	416.374	398.34	99.5		99.5				-0.19		Positive	3	52759		238875	1	Find by Molecular Feature				100

## Sheet: B. tequilensis
Show/Hide	Cpd	File	ID Source	Name	Formula	Saturated	RT	m/z	Mass	Score	Score (Lib)	Score (DB)	Score (MFG)	RT Diff (Tgt)	Diff (Tgt, ppm)	Diff (DB, ppm)	Diff (MFG, ppm)	Polarity	Ions	Height	Area	Vol	Hits (DB)	Algorithm	Library	Uncertainty	Significance	Quality Score	FIs Conf.	FIs Conf. %	FIs Eval.	Source	Flag Severity (Tgt)
TRUE	402	180521-CBS-S7-Me-Pos-00.d	DBSearch	Lactone of PGF-MUM	C16 H24 O5		15.58	301.141	296.162	99.91		99.91				-0.13		Positive	11	82613		1075688	2	Find by Molecular Feature				100
	Best	ID Source	Name	Formula	Score	Score (RT)	RT Diff	Diff (ppm)	Score (Lib)	Score (DB)	Score (MFG)	Num Spectra	Notes	RT (Tgt)	RT (DB)	Precursor (Acq)	Find by MRM Product Ion	Species	m/z	Library
	TRUE	DBSearch	Lactone of PGF-MUM	C16 H24 O5	99.91			-0.13		99.91		0	naturally occurring prostaglandin. Used in the 2nd trimester of pregnancy to induce abortion. and is used for medical treatment of tubal pregnancy and induction of labor at term. metabolite of Dinoprost (prostagland F2a) drug Dollery, Colin Thera					(M+Na)+[-H2O]	301.1411
		m/z	Species	Ion Formula	Score (MFG)	Score (MFG, MS/MS)	Score (MS)	Score (mass)	Score (iso. abund)	Score (iso. spacing)	Height
		301.141	(M+Na)+[-H2O]				99.91	99.99	99.82	99.86	82871.3
			m/z	m/z (Calc)	Diff (ppm)	Height	Height (Calc)	Height %	Height % (Calc)	Height Sum% (Calc)	Height Sum %
			301.141	301.141	-0.15	82612.9	82871.3	100	100	83.3	83.1
TRUE	214	180521-CBS-S7-Me-Pos-00.d	DBSearch	N,N-dimethylsphing-4-enine	C20 H41 N O2		12.23	328.321	327.314	99.9		99.9				-0.19		Positive	4	42400		209920	2	Find by Molecular Feature				100
	Best	ID Source	Name	Formula	Score	Score (RT)	RT Diff	Diff (ppm)	Score (Lib)	Score (DB)	Score (MFG)	Num Spectra	Notes	RT (Tgt)	RT (DB)	Precursor (Acq)	Find by MRM Product Ion	Species	m/z	Library
	TRUE	DBSearch	N,N-dimethylsphing-4-enine	C20 H41 N O2	99.9			-0.19		99.9		0						(M+H)+	328.3211
		m/z	Species	Ion Formula	Score (MFG)	Score (MFG, MS/MS)	Score (MS)	Score (mass)	Score (iso. abund)	Score (iso. spacing)	Height
		328.321	(M+H)+				99.9	99.97	99.99	99.67	42399.7
			m/z	m/z (Calc)	Diff (ppm)	Height	Height (Calc)	Height %	Height % (Calc)	Height Sum% (Calc)	Height Sum %
			328.321	328.321	-0.28	42399.7	42363.6	100	100	79.6	79.7
TRUE	336	180521-CBS-S7-Me-Pos-00.d	DBSearch	22-methyl-tricosanoic acid	C24 H48 O2		14.2	386.399	368.365	99.9		99.9				0.13		Positive	3	38970		167749	2	Find by Molecular Feature				100
	Best	ID Source	Name	Formula	Score	Score (RT)	RT Diff	Diff (ppm)	Score (Lib)	Score (DB)	Score (MFG)	Num Spectra	Notes	RT (Tgt)	RT (DB)	Precursor (Acq)	Find by MRM Product Ion	Species	m/z	Library
	TRUE	DBSearch	22-methyl-tricosanoic acid	C24 H48 O2	99.9			0.13		99.9		0	http://lipidmaps.org/data/get_lm_lipids_dbgif.php?LM_ID=LMFA01020021					(M+NH4)+	386.3992
		m/z	Species	Ion Formula	Score (MFG)	Score (MFG, MS/MS)	Score (MS)	Score (mass)	Score (iso. abund)	Score (iso. spacing)	Height
		386.399	(M+NH4)+				99.9	99.99	99.68	99.98	39142.5
			m/z	m/z (Calc)	Diff (ppm)	Height	Height (Calc)	Height %	Height % (Calc)	Height Sum% (Calc)	Height Sum %
			386.399	386.399	0.14	38970	39142.5	100	100	76.4	76.1
TRUE	92	180521-CBS-S7-Me-Pos-00.d	DBSearch	Isopentadecylic acid	C15 H30 O2		9.88	260.259	242.225	99.84		99.84				-0.76		Positive	4	201197		820341	2	Find by Molecular Feature				100
	Best	ID Source	Name	Formula	Score	Score (RT)	RT Diff	Diff (ppm)	Score (Lib)	Score (DB)	Score (MFG)	Num Spectra	Notes	RT (Tgt)	RT (DB)	Precursor (Acq)	Find by MRM Product Ion	Species	m/z	Library
	TRUE	DBSearch	Isopentadecylic acid	C15 H30 O2	99.84			-0.76		99.84		0	IUPAC Name: 13-methyltetradecanoic acid http://lipidmaps.org/data/get_lm_lipids_dbgif.php?LM_ID=LMFA01020009					(M+NH4)+	260.2586
		m/z	Species	Ion Formula	Score (MFG)	Score (MFG, MS/MS)	Score (MS)	Score (mass)	Score (iso. abund)	Score (iso. spacing)	Height
		260.259	(M+NH4)+				99.84	99.7	99.93	100	201197
			m/z	m/z (Calc)	Diff (ppm)	Height	Height (Calc)	Height %	Height % (Calc)	Height Sum% (Calc)	Height Sum %
			260.259	260.258	-0.71	201197	200547	100	100	84.1	84.3
TRUE	404	180521-CBS-S7-Me-Pos-00.d	DBSearch	Terephthalic acid	C8 H6 O4		15.58	149.023	166.027	99.84		99.84				-0.39		Positive	4	641253		4457221	2	Find by Molecular Feature				100
	Best	ID Source	Name	Formula	Score	Score (RT)	RT Diff	Diff (ppm)	Score (Lib)	Score (DB)	Score (MFG)	Num Spectra	Notes	RT (Tgt)	RT (DB)	Precursor (Acq)	Find by MRM Product Ion	Species	m/z	Library
	TRUE	DBSearch	Terephthalic acid	C8 H6 O4	99.84			-0.39		99.84		0						(M+H)+[-H2O]	149.0234
		m/z	Species	Ion Formula	Score (MFG)	Score (MFG, MS/MS)	Score (MS)	Score (mass)	Score (iso. abund)	Score (iso. spacing)	Height
		149.023	(M+H)+[-H2O]				99.84	99.95	99.56	99.93	641253
			m/z	m/z (Calc)	Diff (ppm)	Height	Height (Calc)	Height %	Height % (Calc)	Height Sum% (Calc)	Height Sum %
			149.023	149.023	-0.39	641253	637720	100	100	91	91.5
TRUE	143	180521-CBS-S7-Me-Pos-00.d	DBSearch	9-hexadecen-1-ol	C16 H32 O		10.96	258.279	240.245	99.82		99.82				-0.35		Positive	3	13664		69787	2	Find by Molecular Feature				100
	Best	ID Source	Name	Formula	Score	Score (RT)	RT Diff	Diff (ppm)	Score (Lib)	Score (DB)	Score (MFG)	Num Spectra	Notes	RT (Tgt)	RT (DB)	Precursor (Acq)	Find by MRM Product Ion	Species	m/z	Library
	TRUE	DBSearch	9-hexadecen-1-ol	C16 H32 O	99.82			-0.35		99.82		0						(M+NH4)+	258.2792
		m/z	Species	Ion Formula	Score (MFG)	Score (MFG, MS/MS)	Score (MS)	Score (mass)	Score (iso. abund)	Score (iso. spacing)	Height
		258.279	(M+NH4)+				99.82	99.94	99.63	99.8	13716.4
			m/z	m/z (Calc)	Diff (ppm)	Height	Height (Calc)	Height %	Height % (Calc)	Height Sum% (Calc)	Height Sum %
			258.279	258.279	-0.37	13664.1	13716.4	100	100	83.4	83.1
TRUE	211	180521-CBS-S7-Me-Pos-00.d	DBSearch	3-hydroxy-eicosanoic acid	C20 H40 O3		12.12	328.321	328.298	99.82		99.82				0.17		Positive	3	27639		121310	2	Find by Molecular Feature				100
	Best	ID Source	Name	Formula	Score	Score (RT)	RT Diff	Diff (ppm)	Score (Lib)	Score (DB)	Score (MFG)	Num Spectra	Notes	RT (Tgt)	RT (DB)	Precursor (Acq)	Find by MRM Product Ion	Species	m/z	Library
	TRUE	DBSearch	3-hydroxy-eicosanoic acid	C20 H40 O3	99.82			0.17		99.82		0						(M+NH4)+[-H2O]	328.3210
		m/z	Species	Ion Formula	Score (MFG)	Score (MFG, MS/MS)	Score (MS)	Score (mass)	Score (iso. abund)	Score (iso. spacing)	Height
		328.321	(M+NH4)+[-H2O]				99.82	99.98	99.63	99.74	27739.4
			m/z	m/z (Calc)	Diff (ppm)	Height	Height (Calc)	Height %	Height % (Calc)	Height Sum% (Calc)	Height Sum %
			328.321	328.321	0.13	27638.7	27739.4	100	100	79.7	79.5
TRUE	55	180521-CBS-S7-Me-Pos-00.d	DBSearch	2-methyl lauric acid	C13 H26 O2		8.4	232.227	214.193	99.81		99.81				0		Positive	3	79556		315942	2	Find by Molecular Feature				100
	Best	ID Source	Name	Formula	Score	Score (RT)	RT Diff	Diff (ppm)	Score (Lib)	Score (DB)	Score (MFG)	Num Spectra	Notes	RT (Tgt)	RT (DB)	Precursor (Acq)	Find by MRM Product Ion	Species	m/z	Library
	TRUE	DBSearch	2-methyl lauric acid	C13 H26 O2	99.81			0		99.81		0	IUPAC Name: 2-methyldodecanoic acid http://lipidmaps.org/data/get_lm_lipids_dbgif.php?LM_ID=LMFA01020061					(M+NH4)+	232.2271
		m/z	Species	Ion Formula	Score (MFG)	Score (MFG, MS/MS)	Score (MS)	Score (mass)	Score (iso. abund)	Score (iso. spacing)	Height
		232.227	(M+NH4)+				99.81	100	99.57	99.7	79555.9
			m/z	m/z (Calc)	Diff (ppm)	Height	Height (Calc)	Height %	Height % (Calc)	Height Sum% (Calc)	Height Sum %
			232.227	232.227	0.1	79555.9	79318.1	100	100	86	86.3
TRUE	75	180521-CBS-S7-Me-Pos-00.d	DBSearch	3,7-EPOXYCARYOPHYLLAN-6-ONE	C15 H24 O2		9.18	219.174	236.178	99.81		99.81				-0.35		Positive	3	112309		640880	2	Find by Molecular Feature				100
	Best	ID Source	Name	Formula	Score	Score (RT)	RT Diff	Diff (ppm)	Score (Lib)	Score (DB)	Score (MFG)	Num Spectra	Notes	RT (Tgt)	RT (DB)	Precursor (Acq)	Find by MRM Product Ion	Species	m/z	Library
	TRUE	DBSearch	3,7-EPOXYCARYOPHYLLAN-6-ONE	C15 H24 O2	99.81			-0.35		99.81		0	derivative Lippia spp					(M+H)+[-H2O]	219.1745
		m/z	Species	Ion Formula	Score (MFG)	Score (MFG, MS/MS)	Score (MS)	Score (mass)	Score (iso. abund)	Score (iso. spacing)	Height
		219.174	(M+H)+[-H2O]				99.81	99.94	99.95	99.4	112309
			m/z	m/z (Calc)	Diff (ppm)	Height	Height (Calc)	Height %	Height % (Calc)	Height Sum% (Calc)	Height Sum %
			219.174	219.174	-0.5	112309	112298	100	100	84.7	84.7
TRUE	337	180521-CBS-S7-Me-Pos-00.d	DBSearch	GPEtn(16:0/0:0)	C21 H44 N O7 P		14.2	454.293	453.285	99.81		99.81				0.31		Positive	9	56863		315909	1	Find by Molecular Feature				100
	Best	ID Source	Name	Formula	Score	Score (RT)	RT Diff	Diff (ppm)	Score (Lib)	Score (DB)	Score (MFG)	Num Spectra	Notes	RT (Tgt)	RT (DB)	Precursor (Acq)	Find by MRM Product Ion	Species	m/z	Library
	TRUE	DBSearch	GPEtn(16:0/0:0)	C21 H44 N O7 P	99.81			0.31		99.81		0						(M+H)+	454.2926
		m/z	Species	Ion Formula	Score (MFG)	Score (MFG, MS/MS)	Score (MS)	Score (mass)	Score (iso. abund)	Score (iso. spacing)	Height
		454.293	(M+H)+				99.81	99.91	99.68	99.8	56863.1
			m/z	m/z (Calc)	Diff (ppm)	Height	Height (Calc)	Height %	Height % (Calc)	Height Sum% (Calc)	Height Sum %
			454.293	454.293	0.41	56863.1	56725.4	100	100	78.1	78.3
TRUE	579	180521-CBS-S7-Me-Pos-00.d	DBSearch	N-(2-hydroxyethyl)icosanamide	C22 H45 N O2		21.46	338.342	355.345	99.78		99.78				0.09		Positive	9	323963		2097494	1	Find by Molecular Feature				100
	Best	ID Source	Name	Formula	Score	Score (RT)	RT Diff	Diff (ppm)	Score (Lib)	Score (DB)	Score (MFG)	Num Spectra	Notes	RT (Tgt)	RT (DB)	Precursor (Acq)	Find by MRM Product Ion	Species	m/z	Library
	TRUE	DBSearch	N-(2-hydroxyethyl)icosanamide	C22 H45 N O2	99.78			0.09		99.78		0	20:0 N-acyl ethanolamine http://dx.doi.org/10.1021/bi0480335					(M+H)+[-H2O]	338.3417
		m/z	Species	Ion Formula	Score (MFG)	Score (MFG, MS/MS)	Score (MS)	Score (mass)	Score (iso. abund)	Score (iso. spacing)	Height
		338.342	(M+H)+[-H2O]				99.78	99.99	99.35	99.85	323963
			m/z	m/z (Calc)	Diff (ppm)	Height	Height (Calc)	Height %	Height % (Calc)	Height Sum% (Calc)	Height Sum %
			338.342	338.342	0.2	323963	320833	100	100	78.1	78.8
TRUE	174	180521-CBS-S7-Me-Pos-00.d	DBSearch	6b,11b,16a,17a,21-Pentahydroxypregna-1,4-diene-3,20-dione 16,17-acetonide	C24 H32 O7		11.37	432.238	432.215	99.76		99.76				0.4		Positive	3	23144		191971	2	Find by Molecular Feature				100
	Best	ID Source	Name	Formula	Score	Score (RT)	RT Diff	Diff (ppm)	Score (Lib)	Score (DB)	Score (MFG)	Num Spectra	Notes	RT (Tgt)	RT (DB)	Precursor (Acq)	Find by MRM Product Ion	Species	m/z	Library
	TRUE	DBSearch	6b,11b,16a,17a,21-Pentahydroxypregna-1,4-diene-3,20-dione 16,17-acetonide	C24 H32 O7	99.76			0.4		99.76		0	potent fluorinated corticosteroid. used in treatment of rhinitis. metabolite of Flunisolide drug Dollery, Colin Therapeutic Drugs, 2nd Ed. 1999 p. F89					(M+NH4)+[-H2O]	432.2379
		m/z	Species	Ion Formula	Score (MFG)	Score (MFG, MS/MS)	Score (MS)	Score (mass)	Score (iso. abund)	Score (iso. spacing)	Height
		432.238	(M+NH4)+[-H2O]				99.76	99.85	99.47	99.95	23225.8
			m/z	m/z (Calc)	Diff (ppm)	Height	Height (Calc)	Height %	Height % (Calc)	Height Sum% (Calc)	Height Sum %
			432.238	432.238	0.44	23144.2	23225.8	100	100	76	75.7
TRUE	476	180521-CBS-S7-Me-Pos-00.d	DBSearch	1-hexadecanoyl-sn-glycerol	C19 H38 O4		17.94	313.274	330.277	99.71		99.71				0.15		Positive	8	32106		377145	2	Find by Molecular Feature				100
	Best	ID Source	Name	Formula	Score	Score (RT)	RT Diff	Diff (ppm)	Score (Lib)	Score (DB)	Score (MFG)	Num Spectra	Notes	RT (Tgt)	RT (DB)	Precursor (Acq)	Find by MRM Product Ion	Species	m/z	Library
	TRUE	DBSearch	1-hexadecanoyl-sn-glycerol	C19 H38 O4	99.71			0.15		99.71		0	MG(16:0/0:0/0:0) http://www.lipidmaps.org/data/get_lm_lipids_dbgif.php?LM_ID=LMGL01010009&NAME=MG(16:0/0:0/0:0)					(M+H)+[-H2O]	313.2736
		m/z	Species	Ion Formula	Score (MFG)	Score (MFG, MS/MS)	Score (MS)	Score (mass)	Score (iso. abund)	Score (iso. spacing)	Height
		313.274	(M+H)+[-H2O]				99.71	99.98	99.19	99.8	32106.4
			m/z	m/z (Calc)	Diff (ppm)	Height	Height (Calc)	Height %	Height % (Calc)	Height Sum% (Calc)	Height Sum %
			313.274	313.274	0.24	32106.4	31849.6	100	100	80.8	81.4
TRUE	4	180521-CBS-S7-Me-Pos-00.d	DBSearch	Betaine	C5 H12 N O2		0.54	118.086	118.087	99.7		99.7				-0.48		Positive	3	177076		1074587	2	Find by Molecular Feature				100
	Best	ID Source	Name	Formula	Score	Score (RT)	RT Diff	Diff (ppm)	Score (Lib)	Score (DB)	Score (MFG)	Num Spectra	Notes	RT (Tgt)	RT (DB)	Precursor (Acq)	Find by MRM Product Ion	Species	m/z	Library
	TRUE	DBSearch	Betaine	C5 H12 N O2	99.7			-0.48		99.7		0	Group A 07/27/04					M+	118.0863
		m/z	Species	Ion Formula	Score (MFG)	Score (MFG, MS/MS)	Score (MS)	Score (mass)	Score (iso. abund)	Score (iso. spacing)	Height
		118.086	M+				99.7	99.96	99.09	99.9	177076
			m/z	m/z (Calc)	Diff (ppm)	Height	Height (Calc)	Height %	Height % (Calc)	Height Sum% (Calc)	Height Sum %
			118.086	118.086	-0.39	177076	175536	100	100	93.9	94.7
TRUE	158	180521-CBS-S7-Me-Pos-00.d	DBSearch	2-hydroxy-nonadecanoic acid	C19 H38 O3		11.17	332.316	314.282	99.68		99.68				-0.62		Positive	4	107428		479916	2	Find by Molecular Feature				100
	Best	ID Source	Name	Formula	Score	Score (RT)	RT Diff	Diff (ppm)	Score (Lib)	Score (DB)	Score (MFG)	Num Spectra	Notes	RT (Tgt)	RT (DB)	Precursor (Acq)	Find by MRM Product Ion	Species	m/z	Library
	TRUE	DBSearch	2-hydroxy-nonadecanoic acid	C19 H38 O3	99.68			-0.62		99.68		0						(M+NH4)+	332.3161
		m/z	Species	Ion Formula	Score (MFG)	Score (MFG, MS/MS)	Score (MS)	Score (mass)	Score (iso. abund)	Score (iso. spacing)	Height
		332.316	(M+NH4)+				99.68	99.73	99.39	99.92	107428
			m/z	m/z (Calc)	Diff (ppm)	Height	Height (Calc)	Height %	Height % (Calc)	Height Sum% (Calc)	Height Sum %
			332.316	332.316	-0.67	107428	107023	100	100	80.3	80.6
TRUE	140	180521-CBS-S7-Me-Pos-00.d	DBSearch	Cuscohygrine	C13 H24 N2 O		10.91	225.196	224.189	99.67		99.67				-0.55		Positive	5	156091		1043634	2	Find by Molecular Feature				100
	Best	ID Source	Name	Formula	Score	Score (RT)	RT Diff	Diff (ppm)	Score (Lib)	Score (DB)	Score (MFG)	Num Spectra	Notes	RT (Tgt)	RT (DB)	Precursor (Acq)	Find by MRM Product Ion	Species	m/z	Library
	TRUE	DBSearch	Cuscohygrine	C13 H24 N2 O	99.67			-0.55		99.67		0	Endogenous Metabolite http://dbk.ch.umist.ac.uk/ExactMasses.htm					(M+H)+	225.1963
		m/z	Species	Ion Formula	Score (MFG)	Score (MFG, MS/MS)	Score (MS)	Score (mass)	Score (iso. abund)	Score (iso. spacing)	Height
		225.196	(M+H)+				99.67	99.85	99.09	99.99	156091
			m/z	m/z (Calc)	Diff (ppm)	Height	Height (Calc)	Height %	Height % (Calc)	Height Sum% (Calc)	Height Sum %
			225.196	225.196	-0.54	156091	155094	100	100	85.9	86.5
TRUE	426	180521-CBS-S7-Me-Pos-00.d	DBSearch	hexacosanal	C26 H52 O		16.39	398.436	380.402	99.64		99.64				-0.84		Positive	4	174817		899959	1	Find by Molecular Feature				100
	Best	ID Source	Name	Formula	Score	Score (RT)	RT Diff	Diff (ppm)	Score (Lib)	Score (DB)	Score (MFG)	Num Spectra	Notes	RT (Tgt)	RT (DB)	Precursor (Acq)	Find by MRM Product Ion	Species	m/z	Library
	TRUE	DBSearch	hexacosanal	C26 H52 O	99.64			-0.84		99.64		0						(M+NH4)+	398.4360
		m/z	Species	Ion Formula	Score (MFG)	Score (MFG, MS/MS)	Score (MS)	Score (mass)	Score (iso. abund)	Score (iso. spacing)	Height
		398.436	(M+NH4)+				99.64	99.4	99.94	99.75	174817
			m/z	m/z (Calc)	Diff (ppm)	Height	Height (Calc)	Height %	Height % (Calc)	Height Sum% (Calc)	Height Sum %
			398.436	398.436	-0.93	174817	174215	100	100	74.7	74.9
TRUE	47	180521-CBS-S7-Me-Pos-00.d	DBSearch	4-hydroxy lauric acid	C12 H24 O3		7.76	234.206	216.172	99.62		99.62				1.01		Positive	3	69342		234492	2	Find by Molecular Feature				100
	Best	ID Source	Name	Formula	Score	Score (RT)	RT Diff	Diff (ppm)	Score (Lib)	Score (DB)	Score (MFG)	Num Spectra	Notes	RT (Tgt)	RT (DB)	Precursor (Acq)	Find by MRM Product Ion	Species	m/z	Library
	TRUE	DBSearch	4-hydroxy lauric acid	C12 H24 O3	99.62			1.01		99.62		0						(M+NH4)+	234.2061
		m/z	Species	Ion Formula	Score (MFG)	Score (MFG, MS/MS)	Score (MS)	Score (mass)	Score (iso. abund)	Score (iso. spacing)	Height
		234.206	(M+NH4)+				99.62	99.54	99.84	99.52	69342.3
			m/z	m/z (Calc)	Diff (ppm)	Height	Height (Calc)	Height %	Height % (Calc)	Height Sum% (Calc)	Height Sum %
			234.206	234.206	1.05	69342.3	69037	100	100	86.7	87.1
TRUE	367	180521-CBS-S7-Me-Pos-00.d	DBSearch	Octadecanol	C18 H38 O		14.7	270.316	270.293	99.62		99.62				-0.91		Positive	3	61665		654782	2	Find by Molecular Feature				100
	Best	ID Source	Name	Formula	Score	Score (RT)	RT Diff	Diff (ppm)	Score (Lib)	Score (DB)	Score (MFG)	Num Spectra	Notes	RT (Tgt)	RT (DB)	Precursor (Acq)	Find by MRM Product Ion	Species	m/z	Library
	TRUE	DBSearch	Octadecanol	C18 H38 O	99.62			-0.91		99.62		0						(M+NH4)+[-H2O]	270.3157
		m/z	Species	Ion Formula	Score (MFG)	Score (MFG, MS/MS)	Score (MS)	Score (mass)	Score (iso. abund)	Score (iso. spacing)	Height
		270.316	(M+NH4)+[-H2O]				99.62	99.51	99.91	99.48	61664.9
			m/z	m/z (Calc)	Diff (ppm)	Height	Height (Calc)	Height %	Height % (Calc)	Height Sum% (Calc)	Height Sum %
			270.316	270.315	-0.73	61664.9	61435.7	100	100	81.8	82.1
TRUE	391	180521-CBS-S7-Me-Pos-00.d	DBSearch	tetracosanal	C24 H48 O		15.28	370.404	352.37	99.62		99.62				0.42		Positive	4	84089		377231	1	Find by Molecular Feature				100
	Best	ID Source	Name	Formula	Score	Score (RT)	RT Diff	Diff (ppm)	Score (Lib)	Score (DB)	Score (MFG)	Num Spectra	Notes	RT (Tgt)	RT (DB)	Precursor (Acq)	Find by MRM Product Ion	Species	m/z	Library
	TRUE	DBSearch	tetracosanal	C24 H48 O	99.62			0.42		99.62		0						(M+NH4)+	370.4043
		m/z	Species	Ion Formula	Score (MFG)	Score (MFG, MS/MS)	Score (MS)	Score (mass)	Score (iso. abund)	Score (iso. spacing)	Height
		370.404	(M+NH4)+				99.62	99.86	99.62	99.12	84088.8
			m/z	m/z (Calc)	Diff (ppm)	Height	Height (Calc)	Height %	Height % (Calc)	Height Sum% (Calc)	Height Sum %
			370.404	370.404	0.17	84088.8	83438.2	100	100	76.3	76.9
TRUE	5	180521-CBS-S7-Me-Pos-00.d	DBSearch	11-amino-undecanoic acid	C11 H23 N O2		0.63	202.18	201.173	99.6		99.6				0.97		Positive	3	38307		97797	2	Find by Molecular Feature				100
	Best	ID Source	Name	Formula	Score	Score (RT)	RT Diff	Diff (ppm)	Score (Lib)	Score (DB)	Score (MFG)	Num Spectra	Notes	RT (Tgt)	RT (DB)	Precursor (Acq)	Find by MRM Product Ion	Species	m/z	Library
	TRUE	DBSearch	11-amino-undecanoic acid	C11 H23 N O2	99.6			0.97		99.6		0						(M+H)+	202.1799
		m/z	Species	Ion Formula	Score (MFG)	Score (MFG, MS/MS)	Score (MS)	Score (mass)	Score (iso. abund)	Score (iso. spacing)	Height
		202.18	(M+H)+				99.6	99.61	99.99	99.13	38332.8
			m/z	m/z (Calc)	Diff (ppm)	Height	Height (Calc)	Height %	Height % (Calc)	Height Sum% (Calc)	Height Sum %
			202.18	202.18	1.19	38307.1	38332.8	100	100	87.9	87.8
TRUE	412	180521-CBS-S7-Me-Pos-00.d	DBSearch	2-methyl-tridecanoic acid	C14 H28 O2		15.78	228.232	228.209	99.58		99.58				0.28		Positive	3	47380		249252	2	Find by Molecular Feature				100
	Best	ID Source	Name	Formula	Score	Score (RT)	RT Diff	Diff (ppm)	Score (Lib)	Score (DB)	Score (MFG)	Num Spectra	Notes	RT (Tgt)	RT (DB)	Precursor (Acq)	Find by MRM Product Ion	Species	m/z	Library
	TRUE	DBSearch	2-methyl-tridecanoic acid	C14 H28 O2	99.58			0.28		99.58		0	IUPAC Name: 2-methyltridecanoic acid http://lipidmaps.org/data/get_lm_lipids_dbgif.php?LM_ID=LMFA01020069					(M+NH4)+[-H2O]	228.2321
		m/z	Species	Ion Formula	Score (MFG)	Score (MFG, MS/MS)	Score (MS)	Score (mass)	Score (iso. abund)	Score (iso. spacing)	Height
		228.232	(M+NH4)+[-H2O]				99.58	99.96	99.36	99.06	47843.6
			m/z	m/z (Calc)	Diff (ppm)	Height	Height (Calc)	Height %	Height % (Calc)	Height Sum% (Calc)	Height Sum %
			228.232	228.232	0.52	47380.2	47843.6	100	100	85.3	84.4
TRUE	224	180521-CBS-S7-Me-Pos-00.d	DBSearch	Chimyl alcohol	C19 H40 O3		12.5	316.321	316.298	99.54		99.54				-0.58		Positive	3	152372		582933	2	Find by Molecular Feature				100
	Best	ID Source	Name	Formula	Score	Score (RT)	RT Diff	Diff (ppm)	Score (Lib)	Score (DB)	Score (MFG)	Num Spectra	Notes	RT (Tgt)	RT (DB)	Precursor (Acq)	Find by MRM Product Ion	Species	m/z	Library
	TRUE	DBSearch	Chimyl alcohol	C19 H40 O3	99.54			-0.58		99.54		0	Chimyl alcohol 1-Hexadecylglycerol 1-O-Hexadecylglycerol Glycerol hexadecyl ether rac-1-Hexadecyl-glycerol DL-alpha-Hexadecylglycerol 1-O-Hexadecyl-sn-glycerol 1-O-Palmityl-rac-glycerol Glyceryl-1-hexadecyl ether NCIMech_000208 http://pubche					(M+NH4)+[-H2O]	316.3212
		m/z	Species	Ion Formula	Score (MFG)	Score (MFG, MS/MS)	Score (MS)	Score (mass)	Score (iso. abund)	Score (iso. spacing)	Height
		316.321	(M+NH4)+[-H2O]				99.54	99.76	99.28	99.39	152372
			m/z	m/z (Calc)	Diff (ppm)	Height	Height (Calc)	Height %	Height % (Calc)	Height Sum% (Calc)	Height Sum %
			316.321	316.321	-0.7	152372	151537	100	100	80.6	81
TRUE	176	180521-CBS-S7-Me-Pos-00.d	DBSearch	1-octadecanoyl-rac-glycerol	C21 H42 O4		11.38	376.342	358.308	99.52		99.52				-0.66		Positive	3	38868		248985	2	Find by Molecular Feature				100
	Best	ID Source	Name	Formula	Score	Score (RT)	RT Diff	Diff (ppm)	Score (Lib)	Score (DB)	Score (MFG)	Num Spectra	Notes	RT (Tgt)	RT (DB)	Precursor (Acq)	Find by MRM Product Ion	Species	m/z	Library
	TRUE	DBSearch	1-octadecanoyl-rac-glycerol	C21 H42 O4	99.52			-0.66		99.52		0	LMGL01010003 http://www.lipidmaps.org/data/get_lm_lipids_dbgif.php?LM_ID=LMGL01010003					(M+NH4)+	376.3424
		m/z	Species	Ion Formula	Score (MFG)	Score (MFG, MS/MS)	Score (MS)	Score (mass)	Score (iso. abund)	Score (iso. spacing)	Height
		376.342	(M+NH4)+				99.52	99.65	99.13	99.72	38867.9
			m/z	m/z (Calc)	Diff (ppm)	Height	Height (Calc)	Height %	Height % (Calc)	Height Sum% (Calc)	Height Sum %
			376.342	376.342	-0.76	38867.9	38466	100	100	78.6	79.4
TRUE	400	180521-CBS-S7-Me-Pos-00.d	DBSearch	C8-Dihydroceramide	C26 H53 N O3		15.48	428.41	427.403	99.52		99.52				-0.88		Positive	4	93706		447011	1	Find by Molecular Feature				100
	Best	ID Source	Name	Formula	Score	Score (RT)	RT Diff	Diff (ppm)	Score (Lib)	Score (DB)	Score (MFG)	Num Spectra	Notes	RT (Tgt)	RT (DB)	Precursor (Acq)	Find by MRM Product Ion	Species	m/z	Library
	TRUE	DBSearch	C8-Dihydroceramide	C26 H53 N O3	99.52			-0.88		99.52		0	N-Octanoylsphinganine, D-erythro Inactive and may be used as a negative control for C8 ceramide					(M+H)+	428.4102
		m/z	Species	Ion Formula	Score (MFG)	Score (MFG, MS/MS)	Score (MS)	Score (mass)	Score (iso. abund)	Score (iso. spacing)	Height
		428.41	(M+H)+				99.52	99.27	99.66	99.85	93705.6
			m/z	m/z (Calc)	Diff (ppm)	Height	Height (Calc)	Height %	Height % (Calc)	Height Sum% (Calc)	Height Sum %
			428.41	428.41	-0.99	93705.6	93091.3	100	100	74.3	74.8
TRUE	457	180521-CBS-S7-Me-Pos-00.d	DBSearch	11-KETOROCKOGENIN ACETATE	C31 H46 O7		17.23	530.348	530.325	99.52		99.52				-0.77		Positive	4	39780		279968	2	Find by Molecular Feature				100
	Best	ID Source	Name	Formula	Score	Score (RT)	RT Diff	Diff (ppm)	Score (Lib)	Score (DB)	Score (MFG)	Num Spectra	Notes	RT (Tgt)	RT (DB)	Precursor (Acq)	Find by MRM Product Ion	Species	m/z	Library
	TRUE	DBSearch	11-KETOROCKOGENIN ACETATE	C31 H46 O7	99.52			-0.77		99.52		0	derivative					(M+NH4)+[-H2O]	530.3479
		m/z	Species	Ion Formula	Score (MFG)	Score (MFG, MS/MS)	Score (MS)	Score (mass)	Score (iso. abund)	Score (iso. spacing)	Height
		530.348	(M+NH4)+[-H2O]				99.52	99.33	99.97	99.38	39779.7
			m/z	m/z (Calc)	Diff (ppm)	Height	Height (Calc)	Height %	Height % (Calc)	Height Sum% (Calc)	Height Sum %
			530.348	530.348	-0.58	39779.7	39743.6	100	100	70	70.1
TRUE	287	180521-CBS-S7-Me-Pos-00.d	DBSearch	6b,11b,16a,17a,21-Pentahydroxypregna-1,4-diene-3,20-dione 16,17-acetonide	C24 H32 O7		13.36	415.212	432.215	99.51		99.51				-0.35		Positive	19	247958		2868276	2	Find by Molecular Feature				100
	Best	ID Source	Name	Formula	Score	Score (RT)	RT Diff	Diff (ppm)	Score (Lib)	Score (DB)	Score (MFG)	Num Spectra	Notes	RT (Tgt)	RT (DB)	Precursor (Acq)	Find by MRM Product Ion	Species	m/z	Library
	TRUE	DBSearch	6b,11b,16a,17a,21-Pentahydroxypregna-1,4-diene-3,20-dione 16,17-acetonide	C24 H32 O7	99.51			-0.35		99.51		0	potent fluorinated corticosteroid. used in treatment of rhinitis. metabolite of Flunisolide drug Dollery, Colin Therapeutic Drugs, 2nd Ed. 1999 p. F89					(M+H)+[-H2O]	415.2117
		m/z	Species	Ion Formula	Score (MFG)	Score (MFG, MS/MS)	Score (MS)	Score (mass)	Score (iso. abund)	Score (iso. spacing)	Height
		415.212	(M+H)+[-H2O]				99.51	99.88	98.87	99.52	247958
			m/z	m/z (Calc)	Diff (ppm)	Height	Height (Calc)	Height %	Height % (Calc)	Height Sum% (Calc)	Height Sum %
			415.212	415.212	-0.52	247958	244978	100	100	75.9	76.8
TRUE	351	180521-CBS-S7-Me-Pos-00.d	DBSearch	Phytol	C20 H40 O		14.51	314.342	296.308	99.51		99.51				-1.07		Positive	4	60141		381295	2	Find by Molecular Feature				100
	Best	ID Source	Name	Formula	Score	Score (RT)	RT Diff	Diff (ppm)	Score (Lib)	Score (DB)	Score (MFG)	Num Spectra	Notes	RT (Tgt)	RT (DB)	Precursor (Acq)	Find by MRM Product Ion	Species	m/z	Library
	TRUE	DBSearch	Phytol	C20 H40 O	99.51			-1.07		99.51		0	Group A 07/27/04					(M+NH4)+	314.3421
		m/z	Species	Ion Formula	Score (MFG)	Score (MFG, MS/MS)	Score (MS)	Score (mass)	Score (iso. abund)	Score (iso. spacing)	Height
		314.342	(M+NH4)+				99.51	99.26	99.52	99.99	60569.7
			m/z	m/z (Calc)	Diff (ppm)	Height	Height (Calc)	Height %	Height % (Calc)	Height Sum% (Calc)	Height Sum %
			314.342	314.342	-1.03	60141.2	60569.7	100	100	79.8	79.2
TRUE	167	180521-CBS-S7-Me-Pos-00.d	DBSearch	Terephthalic acid	C8 H6 O4		11.33	149.024	166.027	99.5		99.5				-1.42		Positive	3	67276		374797	2	Find by Molecular Feature				100

## Sheet: Comparison
		B. cereus		B. tequilensis		B. paramycoides		B. australimaris
		0.35		0.3		0.55		0.4
		Terephthalic acid		Betaine		Lactone of PGF-MUM		2-hydroxy-nonadecanoic acid
		Idebenone Metabolite (Benzenehexanoic acid, 2,5-dihydroxy-3,4-dimethoxy-6-methyl-)		2-methyl lauric acid		N,N-dimethylsphing-4-enine		15-hydroxy-pentadecanoic acid
		1-heptadecanoyl-2-octadecanoyl-sn-glycerol		Lactone of PGF-MUM		22-methyl-tricosanoic acid		Terephthalic acid
		15-hydroxy-pentadecanoic acid		Cuscohygrine		Isopentadecylic acid		3,7-EPOXYCARYOPHYLLAN-6-ONE
		8Z,11Z,14Z-heptadecatrienoic acid		N,N-dimethylsphing-4-enine		Terephthalic acid		1alpha,25-dihydroxy-2beta-(6-hydroxyhexyl)vitamin D3 / 1alpha,25-dihydroxy-2beta-(6-hydroxyhexyl)cho
		1-octadecanoyl-rac-glycerol		11-hydroxy palmitic acid		9-hexadecen-1-ol		2-methyl lauric acid
		10-hydroxy-undecanoic acid		1-hexadecanoyl-sn-glycerol		3-hydroxy-eicosanoic acid		9-hexadecen-1-ol
		11-hydroxy palmitic acid		Phytol		2-methyl lauric acid		6b,11b,16a,17a,21-Pentahydroxypregna-1,4-diene-3,20-dione 16,17-acetonide
		17-hydroxy-heptadecanoic acid		1-hexadecanoyl-sn-glycerol		3,7-EPOXYCARYOPHYLLAN-6-ONE		methyl 8-[2-(2-formyl-vinyl)-3-hydroxy-5-oxo-cyclopentyl]-octanoate
		C16 Sphinganine		Idebenone Metabolite (Benzenehexanoic acid, 2,5-dihydroxy-3,4-dimethoxy-6-methyl-)		GPEtn(16:0/0:0)		C8-Dihydroceramide
		tetracosanal		ORLISTAT		N-(2-hydroxyethyl)icosanamide		11-hydroxy palmitic acid
		Betaine		17-hydroxy-heptadecanoic acid		6b,11b,16a,17a,21-Pentahydroxypregna-1,4-diene-3,20-dione 16,17-acetonide		Cuscohygrine
		1-octadecanoyl-2-hexadecanoyl-sn-glycerol		C16 Sphinganine		1-hexadecanoyl-sn-glycerol		C8-Dihydroceramide
		hexacosanal		Terephthalic acid		Betaine		Vidarabine
		2,2,9,9-tetramethyl-undecan-1,10-diol		Isopentadecylic acid		2-hydroxy-nonadecanoic acid		Terephthalic acid
		3-hydroxy-eicosanoic acid		1-octadecanoyl-rac-glycerol		Cuscohygrine		Lactone of PGF-MUM
		TRIDESACETOXYKHIVORIN		1alpha,25-dihydroxy-2beta-(6-hydroxyhexyl)vitamin D3 / 1alpha,25-dihydroxy-2beta-(6-hydroxyhexyl)cho		hexacosanal		6b,11b,16a,17a,21-Pentahydroxypregna-1,4-diene-3,20-dione 16,17-acetonide
		1alpha,25-dihydroxy-2beta-(6-hydroxyhexyl)vitamin D3 / 1alpha,25-dihydroxy-2beta-(6-hydroxyhexyl)cho		hexacosanal		4-hydroxy lauric acid
		2-methyl-tridecanoic acid		30-hydroxy-triacontanoic acid		Octadecanol
		Isopentadecylic acid		2-hydroxy-hexacosanoic acid		tetracosanal
		3,7-EPOXYCARYOPHYLLAN-6-ONE		1-octadecanoyl-2-hexadecanoyl-sn-glycerol		11-amino-undecanoic acid
		2-methyl lauric acid		C8-Dihydroceramide		2-methyl-tridecanoic acid
		Tetracosanedioic acid		Dihydroceramide C2		Chimyl alcohol
						1-octadecanoyl-rac-glycerol
						C8-Dihydroceramide
						11-KETOROCKOGENIN ACETATE
						6b,11b,16a,17a,21-Pentahydroxypregna-1,4-diene-3,20-dione 16,17-acetonide
						Phytol
						Terephthalic acid
	4
	Terephthalic acid	YES		YES		YES		YES
	2-methyl lauric acid	YES		YES		YES		YES
	3
	3,7-EPOXYCARYOPHYLLAN-6-ONE	YES		NA		YES		YES
	1alpha,25-dihydroxy-2beta-(6-hydroxyhexyl)vitamin D3 / 1alpha,25-dihydroxy-2beta-(6-hydroxyhexyl)cho	YES		YES		NA		YES
	Lactone of PGF-MUM	NA		YES		YES		YES
	1-octadecanoyl-rac-glycerol	YES		YES		YES		NA
	Betaine	YES		YES		YES		NA
